# Supplementary material for: The Cantabria Cohort, a protocol for a population-based cohort in northern Spain
Source: BMC Public Health. 2023 Dec 5;23:2429. doi: 10.1186/s12889-023-17318-8 (PMC10698930; doi:10.1186/s12889-023-17318-8)
Supplement: Supplementary file 1 — Additional file 1. [file 12889_2023_17318_MOESM1_ESM.xlsx]

## Sheet: Catalogo
Supplementary Table 1: Full description and metadata of the variables collected until present in the Cantabria Cohort Project.
ID	Name	Variable					Type	Database	Time frame	DB date	Number of unique registries		Non-invase / Lab tests									Questionnaires / Clinical data																				Biobank
													Non-invasive test			Lab test (Sample: type of analysis)						Originals											Validated or derived data									Available Samples
													Bioimpedanciometry (seca 515/514)			Blood: Biochemistry	Blood: Hormones	Blood: Hematology	Blood: Microbiology	Blood: Others		Registry	A: Sociodemographic data	B: Quality of life	C: Physical activity	D: Alcohol and smoking habits	E: Family history of disease	F: Diet	F: Sleep habits	F: Memory			condition_occurrence	death	drug_exposure	measurement	observation	person	procedure_occurrence	visit_occurrence		Peripheral Blood Samples	Tissue Samples
		Description	Normal range/Expected values		Category/Parameter interpretation	Measurement units
														Activity wristband
1	Glucosa suero	Serum glucose measured by glucose oxidase technique (Siemens Atellica CH) after a mininum of 4 hours fasting	74	109		mg/dL	alpha-numeric	Muestras_laboratorio	2021 -	23/09/2022	17271					●
2	Urea suero	Serum urea measured by urease, glutamate dehydrogenase technique (Siemens Atellica CH) after a mininum of 4 hours fasting	19	49		mg/dL	alpha-numeric	Muestras_laboratorio	2021 -	23/09/2022	17271					●
3	Creatinina suero	Serum creatinine measured by creatinine peroxidase kinetics (Siemens Atellica CH) after a mininum of 4 hours fasting	0.55	1.02	Women	mg/dL	alpha-numeric	Muestras_laboratorio	2021 -	23/09/2022	17272					●
			0.72	1.18	Men
4	Sodio suero	Serum sodium measured by pre-diluted sample potentiometry (Siemens Atellica CH) after a mininum of 4 hours fasting	135	145		mEq/L	alpha-numeric	Muestras_laboratorio	2021 -	23/09/2022	17271					●
5	Potasio suero	Serum potasium measured by pre-diluted sample potentiometry (Siemens Atellica CH) after a mininum of 4 hours fasting	3.5	5.1		mEq/L	alpha-numeric	Muestras_laboratorio	2021 -	23/09/2022	17236					●
6	Ac Urico suero	Serum uric acid measured by urate oxidase, peroxidase (Siemens Atellica CH) after a mininum of 4 hours fasting	2.4	5.7	Women	mg/dL	alpha-numeric	Muestras_laboratorio	2021 -	23/09/2022	17264					●
			3.4	7	Men
7	ALT suero	Serum alanine aminotransferase measured by L-alanine, lactate dehydrogenase without pyridoxal phosphate (Siemens Atellica CH) after a mininum of 4 hours fasting		49	Women	U/L	alpha-numeric	Muestras_laboratorio	2021 -	23/09/2022	17272					●
			10	49	Men
8	AST suero	Serum aspartate aminotransferas measured by L-aspartate, malate dehydrogenase without pyridoxal phosphate (Siemens Atellica CH) after a mininum of 4 hours fasting	13	26	Women	U/L	alpha-numeric	Muestras_laboratorio	2021 -	23/09/2022	17217					●
			14	35	Men
9	GGT suero	Serum γ-glutamyltransferase measured by L-gamma-glutamyl-3-carboxy-4-nitroaniline + glycine (Siemens Atellica CH) after a mininum of 4 hours fasting	6	38	Women	U/L	alpha-numeric	Muestras_laboratorio	2021 -	23/09/2022	1478					●
			6	73	Men
10	Fosfatasa Alcalina suero	Serum alkaline phosphatase measured by p-NPP, AMP pH 10.25 (Siemens Atellica CH) after a mininum of 4 hours fasting	46	116		U/L	alpha-numeric	Muestras_laboratorio	2021 -	23/09/2022	17272					●
11	Trigliceridos suero	Serum tryglicerides measured by lipase, peroxidase (Siemens Atellica CH) after a mininum of 4 hours fasting		150		mg/dL	alpha-numeric	Muestras_laboratorio	2021 -	23/09/2022	17271					●
12	Colesterol suero	Serum cholesterol measured by Cholesterol oxidase, peroxidase (Siemens Atellica CH) after a mininum of 4 hours fasting	120	200		mg/dL	alpha-numeric	Muestras_laboratorio	2021 -	23/09/2022	17271					●
13	HDL Colesterol suero	Serum high density lipoprotein cholesterol measured by the removal of chylomicrons, VLDL and LDL cholesterol and subsequent cholesterol esterase and cholesterol oxidase (Siemens Atellica CH) after a mininum of 4 hours fasting	40	60		mg/dL	alpha-numeric	Muestras_laboratorio	2021 -	23/09/2022	17271					●
14	LDL Colesterol (Friedewald) suero	Serum low density lipoprotein cholesterol calculated by Friedewald equation	65	130		mg/dL	alpha-numeric	Muestras_laboratorio	2021 -	23/09/2022	16585					●
15	Albumina suero	Serum albumin measured by Bromocresol green (Siemens Atellica CH) after a mininum of 4 hours fasting	3.2	4.8		g/L	alpha-numeric	Muestras_laboratorio	2021 -	23/09/2022	17272					●
16	Calcio suero	Serum calcium measured by Arsenazo III (Siemens Atellica CH) after a mininum of 4 hours fasting	8.7	10.4		mg/dL	alpha-numeric	Muestras_laboratorio	2021 -	23/09/2022	17272					●
17	Proteina C Reactiva (mg/dl)	C-reactive protein (CRP) measured by anti-CRP coated latex turbidimeter (Siemens Atellica CH) after a mininum of 4 hours fasting		0.5		mg/dl	alpha-numeric	Muestras_laboratorio	2021 -	23/09/2022	17272					●
18	T4 libre suero	Free thyroxine in serum measured by direct chemiluminescence (Siemens Atellica CH) after a mininum of 4 hours fasting	0.89	1.76		ng/dL	alpha-numeric	Muestras_laboratorio	2021 -	23/09/2022	1081						●
19	TSH suero	Serum thyroid-stimulating hormone measured by direct chemiluminescence (Siemens Atellica CH) after a mininum of 4 hours fasting	0.55	4.78		mU/dL	alpha-numeric	Muestras_laboratorio	2021 -	23/09/2022	17271						●
20	SB Leucocitos no Corregidos	Uncorrected leukocytes determination in an automatic hematology analyzer (Beckman Coulter, DxH 800 or 900)	3	10		x 10E3/microlitro	alpha-numeric	Muestras_laboratorio	2021 -	23/09/2022	17268							●
21	SB Leucocitos	Total leukocytes determined in an automatic hematology analyzer (Beckman Coulter, DxH 800 or 900)	3	10		x 10E3/microlitro	alpha-numeric	Muestras_laboratorio	2021 -	23/09/2022	17268							●
22	SB FA Neutrofilos (%)	Percentage of neutrophils determined in an automatic hematology analyzer (Beckman Coulter, DxH 800 or 900)	42	75		%	alpha-numeric	Muestras_laboratorio	2021 -	23/09/2022	17268							●
23	SB FA Linfocitos (%)	Percentage of lymphocytes determined in an automatic hematology analyzer (Beckman Coulter, DxH 800 or 900)	20	50		%	alpha-numeric	Muestras_laboratorio	2021 -	23/09/2022	17268							●
24	SB FA Monocitos (%)	Percentage of monocytes determined in an automatic hematology analyzer (Beckman Coulter, DxH 800 or 900)	2	13		%	alpha-numeric	Muestras_laboratorio	2021 -	23/09/2022	17268							●
25	SB FA Eosinofilos (%)	Percentage of eosinophils determined in an automatic hematology analyzer (Beckman Coulter, DxH 800 or 900)	0	8		%	alpha-numeric	Muestras_laboratorio	2021 -	23/09/2022	17268							●
26	SB FA Basofilos (%)	Percentage of basophiles determined in an automatic hematology analyzer (Beckman Coulter, DxH 800 or 900)	0	2		%	alpha-numeric	Muestras_laboratorio	2021 -	23/09/2022	17268							●
27	SB FA Neutrofilos (Absolutos)	Absolute number of neutrophils determined in an automatic hematology analyzer (Beckman Coulter, DxH 800 or 900)	1.4	7.5		x10E9/L	alpha-numeric	Muestras_laboratorio	2021 -	23/09/2022	17268							●
28	SB FA Linfocitos (Absolutos)	Absolute number of lymphocytes determined in an automatic hematology analyzer (Beckman Coulter, DxH 800 or 900)	1.2	5		x10E9/L	alpha-numeric	Muestras_laboratorio	2021 -	23/09/2022	17268							●
29	SB FA Monocitos (Absolutos)	Absolute number of monocytes determined in an automatic hematology analyzer (Beckman Coulter, DxH 800 or 900)	0.2	1		x10E9/L	alpha-numeric	Muestras_laboratorio	2021 -	23/09/2022	17268							●
30	SB FA Eosinofilos (Absolutos)	Absolute number of eosinophils determined in an automatic hematology analyzer (Beckman Coulter, DxH 800 or 900)	0	1		x10E9/L	alpha-numeric	Muestras_laboratorio	2021 -	23/09/2022	17268							●
31	SB FA Basofilos (Absolutos)	Absolute number of basophiles determined in an automatic hematology analyzer (Beckman Coulter, DxH 800 or 900)	0	0.2		x10E9/L	alpha-numeric	Muestras_laboratorio	2021 -	23/09/2022	17268							●
32	SB FM Mielocitos (%)	Percentage of myelocytes determined in an automatic hematology analyzer (Beckman Coulter, DxH 800 or 900)	0	0		%	alpha-numeric	Muestras_laboratorio	2021 -	23/09/2022	1							●
33	SB FM Neutrofilos (%)	Percentage of neutrophils determined by manual count	42	75		%	alpha-numeric	Muestras_laboratorio	2021 -	23/09/2022	1							●
34	SB FM Metamielocitos (%)	Percentage of metamyelocytes determined by manual count	0	0		%	alpha-numeric	Muestras_laboratorio	2021 -	23/09/2022	1							●
35	SB FM Monocitos (%)	Percentage of monocytes determined by manual count	2	13		%	alpha-numeric	Muestras_laboratorio	2021 -	23/09/2022	1							●
36	SB FM Eosinofilos (%)	Percentage of eosinophils determined by manual count	0	8		%	alpha-numeric	Muestras_laboratorio	2021 -	23/09/2022	1							●
37	SB FM Basofilos (%)	Percentage of basophiles determined by manual count	0	2		%	alpha-numeric	Muestras_laboratorio	2021 -	23/09/2022	1							●
38	SB FM Linfocitos (%)	Percentage of lymphocytes determined by manual count	20	50		%	alpha-numeric	Muestras_laboratorio	2021 -	23/09/2022	1							●
39	SB FM Blastos (Absolutos)	Absolute number of blasts determined by manual count and calculated from percentage	0	0		x10E9/L	alpha-numeric	Muestras_laboratorio	2021 -	23/09/2022	0							●
40	SB FM Promielocitos (Absolutos)	Absolute number of promyelocytes determined by manual count and calculated from percentage	0	0		x10E9/L	alpha-numeric	Muestras_laboratorio	2021 -	23/09/2022	0							●
41	SB FM Metamielocitos (Absolutos)	Absolute number of metamyelocytes determined by manual count and calculated from percentage	0	0		x10E9/L	alpha-numeric	Muestras_laboratorio	2021 -	23/09/2022	1							●
42	SB FM Mielocitos (Absolutos)	Absolute number of myelocytes determined by manual count and calculated from percentage	0	0		x10E9/L	alpha-numeric	Muestras_laboratorio	2021 -	23/09/2022	1							●
43	SB FM Cayados (Absolutos)	Absolute number of cayated neutrophils determined by manual count and calculated from percentage	0	0.5		x10E9/L	alpha-numeric	Muestras_laboratorio	2021 -	23/09/2022	0							●
44	SB FM Monocitos (Absolutos)	Absolute number of monocytes determined by manual count and calculated from percentage	0.2	1		x10E9/L	alpha-numeric	Muestras_laboratorio	2021 -	23/09/2022	1							●
45	SB FM Neutrofilos (Absolutos)	Absolute number of neutrophils determined by manual count and calculated from percentage	1.4	7.5		x10E9/L	alpha-numeric	Muestras_laboratorio	2021 -	23/09/2022	1							●
46	SB FM Eosinofilos (Absolutos)	Absolute number of eosinophils determined by manual count and calculated from percentage	0	1		x10E9/L	alpha-numeric	Muestras_laboratorio	2021 -	23/09/2022	1							●
47	SB FM Basofilos (Absolutos)	Absolute number of basophiles determined by manual count and calculated from percentage	0	0.2		x10E9/L	alpha-numeric	Muestras_laboratorio	2021 -	23/09/2022	1							●
48	SB FM Linfocitos (Absolutos)	Absolute number of lymphocytes determined by manual count and calculated from percentage	1.2	5		x10E9/L	alpha-numeric	Muestras_laboratorio	2021 -	23/09/2022	1							●
49	SB FM Linfocitos Atipicos (Absolutos)	Absolute number of atypical lymphocytes determined by manual count and calculated from percentage	0	0		x10E9/L	alpha-numeric	Muestras_laboratorio	2021 -	23/09/2022	0							●
50	SB FM Cel. Plasmaticas (Absolutos)	Absolute number of plasma cells determined by manual count and calculated from percentage	0	0		x10E9/L	alpha-numeric	Muestras_laboratorio	2021 -	23/09/2022	0							●
51	SR Eritroblastos (%)	Percentage of erythroblasts determined in an automatic hematology analyzer (Beckman Coulter, DxH 800 or 900)	0	1		%	alpha-numeric	Muestras_laboratorio	2021 -	23/09/2022	17268							●
52	SR Hematies	Hematies determined in an automatic hematology analyzer (Beckman Coulter, DxH 800 or 900)	4	5.4	Women	x 10E6/microlitro	alpha-numeric	Muestras_laboratorio	2021 -	23/09/2022	17268							●
			4.5	6.2	Men	x 10E6/microlitro
53	SR Hemoglobina	Hemoglobin determined in an automatic hematology analyzer (Beckman Coulter, DxH 800 or 900)	12	15.5	Women	g/dL	alpha-numeric	Muestras_laboratorio	2021 -	23/09/2022	17268							●
			13	18	Men	g/dL
54	SR Hematocrito	Haematocrit determined in an automatic hematology analyzer (Beckman Coulter, DxH 800 or 900)	34	46	Women	%	alpha-numeric	Muestras_laboratorio	2021 -	23/09/2022	17268							●
			39	54	Men	%
55	SR Hemoglobina Corpuscular Media	Mean corpuscular hemoglobin determined in an automatic hematology analyzer (Beckman Coulter, DxH 800 or 900)	27	34		picogramos	alpha-numeric	Muestras_laboratorio	2021 -	23/09/2022	17268							●
56	SR Ancho Distribucion Eritrocitaria	erythrocyte distribution width determined in an automatic hematology analyzer (Beckman Coulter, DxH 800 or 900)	11	14.5		%	alpha-numeric	Muestras_laboratorio	2021 -	23/09/2022	17268							●
57	SR Volumen Corpuscular Medio	mean corpuscular volume determined in an automatic hematology analyzer (Beckman Coulter, DxH 800 or 900)	80	99		femtolitros	alpha-numeric	Muestras_laboratorio	2021 -	23/09/2022	17268							●
58	SR Concentracion de Hemoglobina Corpuscular Media	mean corpuscular hemoglobin concentration determined in an automatic hematology analyzer (Beckman Coulter, DxH 800 or 900)	30	36		g/dL	alpha-numeric	Muestras_laboratorio	2021 -	23/09/2022	17268							●
59	SP Plaquetas (Manuales)	Platelets determined manually	150	450		x 10E3/microlitro	alpha-numeric	Muestras_laboratorio	2021 -	23/09/2022	8							●
60	SP Plaquetas (Automaticas)	Platelets determined in an automatic hematology analyzer (Beckman Coulter, DxH 800 or 900)	150	450		x 10E3/microlitro	alpha-numeric	Muestras_laboratorio	2021 -	23/09/2022	17268							●
61	SP Volumen Plaquetar Medio	Mean Platelet Volume determined in an automatic hematology analyzer (Beckman Coulter, DxH 800 or 900)	7	11		femtolitros	alpha-numeric	Muestras_laboratorio	2021 -	23/09/2022	17268							●
62	SP Plaquetocrito	Plateletocrit determined in an automatic hematology analyzer (Beckman Coulter, DxH 800 or 900)	0.15	0.3		%	alpha-numeric	Muestras_laboratorio	2021 -	23/09/2022	17268							●
63	Comentario Hemograma	Information of manual smear performed in a Beckman Coulter Slidemaker Stainer (SMS)					Open text	Muestras_laboratorio	2021 -	23/09/2022	200							●
64	Hepatitis B, HBs Ag (QL)	Surface antigen of the hepatitis B virus determined by microparticle chemiluminescent enzyme immunoassay (Alinity, Abbott)					alpha-numeric	Muestras_laboratorio	2021 -	23/09/2022	17195								●
65	Hepatitis B, HBs Ag (QL) Comentario	Interpretation of the result on the surface antigen of the hepatitis B virus determination		0	Negative		Categoric	Muestras_laboratorio	2021 -	23/09/2022	17195								●
				1	Positive
				2	Weak positive
66	Hepatitis B, anti-HBc (QL)	Antibody anti-core antigen of the hepatitis B virus determined by microparticle chemiluminescent enzyme immunoassay (Alinity, Abbott)					alpha-numeric	Muestras_laboratorio	2021 -	23/09/2022	17190								●
67	Hepatitis B, anti-HBc (QL) Comentario	Interpretation of the result on the antibody anti-core antigen of the hepatitis B virus determination		0	Negative		Categoric	Muestras_laboratorio	2021 -	23/09/2022	17190								●
				1	Positive
				2	Weak positive
68	Hepatitis C, anti-VHC (QL)	Antibody anti-hepatitis C virus determined by microparticle chemiluminescent enzyme immunoassay (Alinity, Abbott)					alpha-numeric	Muestras_laboratorio	2021 -	23/09/2022	17188								●
69	Hepatitis C, anti-VHC (QL) Comentario	Interpretation of the result on the antibody anti-hepatitis C virus determination		0	Negative		Categoric	Muestras_laboratorio	2021 -	23/09/2022	17188								●
				1	Positive
				2	Weak positive
70	VHC carga viral	Hepatitis C viral load determined by RT-PCR (Cobas-6800, Roche)					alpha-numeric	Muestras_laboratorio	2021 -	23/09/2022	31								●
71	FH.APRI	AST to Platelet Ratio Index (APRI) calculation: [AST/35(ULN)]/Platelts x 100					alpha-numeric	Muestras_laboratorio	2021 -	23/09/2022	16632									●
72	FH.APRI Comentario	APRI interpretation		0	No value		Categoric	Muestras_laboratorio	2021 -	23/09/2022	16678								●
				1	No fibrosis (F0-F1)
				2	Grey zone
				3	Significant fibrosis (F3-F4)
73	FH.FIB4	Fibrosis index based on four factors (FIB4) calculation: (Age x AST ) / (Platelets x √ALT)					alpha-numeric	Muestras_laboratorio	2021 -	23/09/2022	17148									●
74	FH.FIB4 Comentario	FIB4 interpretation		0	No value		Categoric	Muestras_laboratorio	2021 -	23/09/2022	17231								●
				1	No fibrosis (F0-F1)
				2	Indeterminate
				3	Significant fibrosis (F3-F4)
75	VIH1 /VIH2 (Ag+Ac) (QL)	Antibody and antigens of human inmunodeficiency virus variants (HIV) 1 and 2 determined by microparticle chemiluminescent enzyme immunoassay (Alinity, Abbott)					alpha-numeric	Muestras_laboratorio	2021 -	23/09/2022	17195								●
76	VIH1 /VIH2 (Ag+Ac) (QL) Comentario	Interpretation of the result on the antibody and antigen of HIV determination		0	Negative		Categoric	Muestras_laboratorio	2021 -	23/09/2022	17194								●
				1	Positive
				2	Weak positive
77	VIH confirmatorio	Interpretation of the confirmatory analysis for HIV infection		0	Negative		Categoric	Muestras_laboratorio	2021 -	23/09/2022	58								●
				1	Positive
				2	Indeterminate
78	gp140	Immunochromatography of gp140 (Geenius, Bio-Rad) to confirm HIV infection					alpha-numeric	Muestras_laboratorio	2021 -	23/09/2022	58								●
79	gp160	Immunochromatography of gp160 (Geenius, Bio-Rad) to confirm HIV infection					alpha-numeric	Muestras_laboratorio	2021 -	23/09/2022	58								●
80	gp36	Immunochromatography of gp36 (Geenius, Bio-Rad) to confirm HIV infection					alpha-numeric	Muestras_laboratorio	2021 -	23/09/2022	58								●
81	gp41	Immunochromatography of gp41 (Geenius, Bio-Rad) to confirm HIV infection					alpha-numeric	Muestras_laboratorio	2021 -	23/09/2022	58								●
82	p24	Immunochromatography of p24 (Geenius, Bio-Rad) to confirm HIV infection					alpha-numeric	Muestras_laboratorio	2021 -	23/09/2022	58								●
83	p31	Immunochromatography of p31 (Geenius, Bio-Rad) to confirm HIV infection					alpha-numeric	Muestras_laboratorio	2021 -	23/09/2022	58								●
84	fecha_extraccion	Date of inclusion in the study	2021-04-20				Date	Admission	2021 -	23/09/2022	17681											●
85	sexo	sex		1	Women		Dichotomous category	Admission	2021 -	23/09/2022	17681											●
				2	Men
86	etnia	ethnic/race		0	Caucasian		Categoric	Admission	2021 -	23/09/2022	17681											●
				1	Asian
				2	African
				3	Center and southamerican
				4	Other
87	edad	Age at inclusion in the study, calculated as the nearest whole number of the difference between the date of birth and the date of inclusion in the study.	40	70		year	numeric	Admission	2021 -	23/09/2022	45435											●
88	created	Date of file creation					Date	SECA	2021 -	23/09/2022	13492		●
89	last modified	Date of last registry modification					Date	SECA	2021 -	23/09/2022	13492		●
90	timestamp_seca	Date and time of measurement					Date	SECA	2021 -	23/09/2022	13411		●
91	BMI value	Body mass index after at least 4h of fasting. No restriction in water intake.				kg/m2	numeric	SECA	2021 -	23/09/2022	13411		●
92	Relative fat mass value	Fat mass as percentage of total after at least 4h of fasting. No restriction in water intake.	0	100		%	numeric	SECA	2021 -	23/09/2022	13320		●
93	Absolute fat mass value	Absolute fat mass after at least 4h of fasting. No restriction in water intake.				Kg	numeric	SECA	2021 -	23/09/2022	13320		●
94	Fat-free mass value	Absolute fat-free mass after at least 4h of fasting. No restriction in water intake.				Kg	numeric	SECA	2021 -	23/09/2022	13320		●
95	Skeletal muscle mass value	Skeletal muscle mass after at least 4h of fasting. No restriction in water intake.				Kg	numeric	SECA	2021 -	23/09/2022	13320		●
96	SMM (torso) value	Skeletal muscle mass in the trunk after at least 4h of fasting. No restriction in water intake.				Kg	numeric	SECA	2021 -	23/09/2022	13320		●
97	SMM (RL) value	Skeletal muscle mass in the right leg at least 4h of fasting. No restriction in water intake.				Kg	numeric	SECA	2021 -	23/09/2022	13320		●
98	SMM (LL) value	Skeletal muscle mass in the left leg at least 4h of fasting. No restriction in water intake.				Kg	numeric	SECA	2021 -	23/09/2022	13320		●
99	SMM (LA) value	Skeletal muscle mass in the right arm at least 4h of fasting. No restriction in water intake.				Kg	numeric	SECA	2021 -	23/09/2022	13320		●
100	SMM (RA) value	Skeletal muscle mass in the left arm at least 4h of fasting. No restriction in water intake.				Kg	numeric	SECA	2021 -	23/09/2022	13320		●
101	Total Body Water value	Absolute value of water in the body determined after at least 4h of fasting without restriction in water intake.				L	numeric	SECA	2021 -	23/09/2022	13319		●
102	Extracellular water value	Absolute value of extracellular water in the body determined after at least 4h of fasting without restriction in water intake.				L	numeric	SECA	2021 -	23/09/2022	13320		●
103	Bioimpedance R (1 kHz)LA value	Resistance at 1KHz frequency in the left arm determined after at least 4h of fasting without restriction in water intake.				ohm	numeric	SECA	2021 -	23/09/2022	13320		●
104	Bioimpedance R (1 kHz)RA value	Resistance at 1KHz frequency in the right arm determined after at least 4h of fasting without restriction in water intake.				ohm	numeric	SECA	2021 -	23/09/2022	13320		●
105	Bioimpedance R (1 kHz)LL value	Resistance at 1KHz frequency in the left leg determined after at least 4h of fasting without restriction in water intake.				ohm	numeric	SECA	2021 -	23/09/2022	13320		●
106	Bioimpedance R (1 kHz)RL value	Resistance at 1KHz frequency in the right leg determined after at least 4h of fasting without restriction in water intake.				ohm	numeric	SECA	2021 -	23/09/2022	13320		●
107	Bioimpedance R (1 kHz)LB value	Resistance at 1KHz frequency in the left body determined after at least 4h of fasting without restriction in water intake.				ohm	numeric	SECA	2021 -	23/09/2022	13320		●
108	Bioimpedance R (1 kHz)RB value	Resistance at 1KHz frequency in the right body determined after at least 4h of fasting without restriction in water intake.				ohm	numeric	SECA	2021 -	23/09/2022	13320		●
109	Bioimpedance R (1 kHz)TO value	Resistance at 1KHz frequency in the trunk determined after at least 4h of fasting without restriction in water intake.				ohm	numeric	SECA	2021 -	23/09/2022	13320		●
110	Bioimpedance R (1.5 kHz)LA value	Resistance at 1.5KHz frequency in the left arm determined after at least 4h of fasting without restriction in water intake.				ohm	numeric	SECA	2021 -	23/09/2022	13320		●
111	Bioimpedance R (1.5 kHz)RA value	Resistance at 1.5KHz frequency in the right arm determined after at least 4h of fasting without restriction in water intake.				ohm	numeric	SECA	2021 -	23/09/2022	13320		●
112	Bioimpedance R (1.5 kHz)LL value	Resistance at 1.5KHz frequency in the left leg determined after at least 4h of fasting without restriction in water intake.				ohm	numeric	SECA	2021 -	23/09/2022	13320		●
113	Bioimpedance R (1.5 kHz)RL value	Resistance at 1.5KHz frequency in the right leg determined after at least 4h of fasting without restriction in water intake.				ohm	numeric	SECA	2021 -	23/09/2022	13320		●
114	Bioimpedance R (1.5 kHz)LB value	Resistance at 1.5KHz frequency in the left body determined after at least 4h of fasting without restriction in water intake.				ohm	numeric	SECA	2021 -	23/09/2022	13320		●
115	Bioimpedance R (1.5 kHz)RB value	Resistance at 1.5KHz frequency in the right body determined after at least 4h of fasting without restriction in water intake.				ohm	numeric	SECA	2021 -	23/09/2022	13320		●
116	Bioimpedance R (1.5 kHz)TO value	Resistance at 1.5KHz frequency in the trunk determined after at least 4h of fasting without restriction in water intake.				ohm	numeric	SECA	2021 -	23/09/2022	13320		●
117	Bioimpedance R (2 kHz)LA value	Resistance at 2KHz frequency in the left arm determined after at least 4h of fasting without restriction in water intake.				ohm	numeric	SECA	2021 -	23/09/2022	13320		●
118	Bioimpedance R (2 kHz)RA value	Resistance at 2KHz frequency in the right arm determined after at least 4h of fasting without restriction in water intake.				ohm	numeric	SECA	2021 -	23/09/2022	13320		●
119	Bioimpedance R (2 kHz)LL value	Resistance at 2KHz frequency in the left leg determined after at least 4h of fasting without restriction in water intake.				ohm	numeric	SECA	2021 -	23/09/2022	13320		●
120	Bioimpedance R (2 kHz)RL value	Resistance at 2KHz frequency in the right leg determined after at least 4h of fasting without restriction in water intake.				ohm	numeric	SECA	2021 -	23/09/2022	13320		●
121	Bioimpedance R (2 kHz)LB value	Resistance at 2KHz frequency in the left body determined after at least 4h of fasting without restriction in water intake.				ohm	numeric	SECA	2021 -	23/09/2022	13320		●
122	Bioimpedance R (2 kHz)RB value	Resistance at 2KHz frequency in the right body determined after at least 4h of fasting without restriction in water intake.				ohm	numeric	SECA	2021 -	23/09/2022	13320		●
123	Bioimpedance R (2 kHz)TO value	Resistance at 2KHz frequency in the trunk determined after at least 4h of fasting without restriction in water intake.				ohm	numeric	SECA	2021 -	23/09/2022	13320		●
124	Bioimpedance R (3 kHz)LA value	Resistance at 3KHz frequency in the left arm determined after at least 4h of fasting without restriction in water intake.				ohm	numeric	SECA	2021 -	23/09/2022	13320		●
125	Bioimpedance R (3 kHz)RA value	Resistance at 3KHz frequency in the right arm determined after at least 4h of fasting without restriction in water intake.				ohm	numeric	SECA	2021 -	23/09/2022	13320		●
126	Bioimpedance R (3 kHz)LL value	Resistance at 3KHz frequency in the left leg determined after at least 4h of fasting without restriction in water intake.				ohm	numeric	SECA	2021 -	23/09/2022	13320		●
127	Bioimpedance R (3 kHz)RL value	Resistance at 3KHz frequency in the right leg determined after at least 4h of fasting without restriction in water intake.				ohm	numeric	SECA	2021 -	23/09/2022	13320		●
128	Bioimpedance R (3 kHz)LB value	Resistance at 3KHz frequency in the left body determined after at least 4h of fasting without restriction in water intake.				ohm	numeric	SECA	2021 -	23/09/2022	13320		●
129	Bioimpedance R (3 kHz)RB value	Resistance at 3KHz frequency in the right body determined after at least 4h of fasting without restriction in water intake.				ohm	numeric	SECA	2021 -	23/09/2022	13320		●
130	Bioimpedance R (3 kHz)TO value	Resistance at 3KHz frequency in the trunk determined after at least 4h of fasting without restriction in water intake.				ohm	numeric	SECA	2021 -	23/09/2022	13320		●
131	Bioimpedance R (5 kHz)LA value	Resistance at 5KHz frequency in the left arm determined after at least 4h of fasting without restriction in water intake.				ohm	numeric	SECA	2021 -	23/09/2022	13320		●
132	Bioimpedance R (5 kHz)RA value	Resistance at 5KHz frequency in the right arm determined after at least 4h of fasting without restriction in water intake.				ohm	numeric	SECA	2021 -	23/09/2022	13320		●
133	Bioimpedance R (5 kHz)LL value	Resistance at 5KHz frequency in the left leg determined after at least 4h of fasting without restriction in water intake.				ohm	numeric	SECA	2021 -	23/09/2022	13320		●
134	Bioimpedance R (5 kHz)RL value	Resistance at 5KHz frequency in the right leg determined after at least 4h of fasting without restriction in water intake.				ohm	numeric	SECA	2021 -	23/09/2022	13320		●
135	Bioimpedance R (5 kHz)LB value	Resistance at 5KHz frequency in the left body determined after at least 4h of fasting without restriction in water intake.				ohm	numeric	SECA	2021 -	23/09/2022	13320		●
136	Bioimpedance R (5 kHz)RB value	Resistance at 5KHz frequency in the right body determined after at least 4h of fasting without restriction in water intake.				ohm	numeric	SECA	2021 -	23/09/2022	13320		●
137	Bioimpedance R (5 kHz)TO value	Resistance at 5KHz frequency in the trunk determined after at least 4h of fasting without restriction in water intake.				ohm	numeric	SECA	2021 -	23/09/2022	13320		●
138	Bioimpedance R (7.5 kHz)LA value	Resistance at 7.5KHz frequency in the left arm determined after at least 4h of fasting without restriction in water intake.				ohm	numeric	SECA	2021 -	23/09/2022	13320		●
139	Bioimpedance R (7.5 kHz)RA value	Resistance at 7.5KHz frequency in the right arm determined after at least 4h of fasting without restriction in water intake.				ohm	numeric	SECA	2021 -	23/09/2022	13320		●
140	Bioimpedance R (7.5 kHz)LL value	Resistance at 7.5KHz frequency in the left leg determined after at least 4h of fasting without restriction in water intake.				ohm	numeric	SECA	2021 -	23/09/2022	13320		●
141	Bioimpedance R (7.5 kHz)RL value	Resistance at 7.5KHz frequency in the right leg determined after at least 4h of fasting without restriction in water intake.				ohm	numeric	SECA	2021 -	23/09/2022	13320		●
142	Bioimpedance R (7.5 kHz)LB value	Resistance at 7.5KHz frequency in the left body determined after at least 4h of fasting without restriction in water intake.				ohm	numeric	SECA	2021 -	23/09/2022	13320		●
143	Bioimpedance R (7.5 kHz)RB value	Resistance at 7.5KHz frequency in the right body determined after at least 4h of fasting without restriction in water intake.				ohm	numeric	SECA	2021 -	23/09/2022	13320		●
144	Bioimpedance R (7.5 kHz)TO value	Resistance at 7.5KHz frequency in the trunk determined after at least 4h of fasting without restriction in water intake.				ohm	numeric	SECA	2021 -	23/09/2022	13320		●
145	Bioimpedance R (10 kHz)LA value	Resistance at 10KHz frequency in the left arm determined after at least 4h of fasting without restriction in water intake.				ohm	numeric	SECA	2021 -	23/09/2022	13320		●
146	Bioimpedance R (10 kHz)RA value	Resistance at 10KHz frequency in the right arm determined after at least 4h of fasting without restriction in water intake.				ohm	numeric	SECA	2021 -	23/09/2022	13320		●
147	Bioimpedance R (10 kHz)LL value	Resistance at 10KHz frequency in the left leg determined after at least 4h of fasting without restriction in water intake.				ohm	numeric	SECA	2021 -	23/09/2022	13320		●
148	Bioimpedance R (10 kHz)RL value	Resistance at 10KHz frequency in the right leg determined after at least 4h of fasting without restriction in water intake.				ohm	numeric	SECA	2021 -	23/09/2022	13320		●
149	Bioimpedance R (10 kHz)LB value	Resistance at 10KHz frequency in the left body determined after at least 4h of fasting without restriction in water intake.				ohm	numeric	SECA	2021 -	23/09/2022	13320		●
150	Bioimpedance R (10 kHz)RB value	Resistance at 10KHz frequency in the right body determined after at least 4h of fasting without restriction in water intake.				ohm	numeric	SECA	2021 -	23/09/2022	13320		●
151	Bioimpedance R (10 kHz)TO value	Resistance at 10KHz frequency in the trunk determined after at least 4h of fasting without restriction in water intake.				ohm	numeric	SECA	2021 -	23/09/2022	13320		●
152	Bioimpedance R (15 kHz)LA value	Resistance at 15KHz frequency in the left arm determined after at least 4h of fasting without restriction in water intake.				ohm	numeric	SECA	2021 -	23/09/2022	13320		●
153	Bioimpedance R (15 kHz)RA value	Resistance at 15KHz frequency in the right arm determined after at least 4h of fasting without restriction in water intake.				ohm	numeric	SECA	2021 -	23/09/2022	13320		●
154	Bioimpedance R (15 kHz)LL value	Resistance at 15KHz frequency in the left leg determined after at least 4h of fasting without restriction in water intake.				ohm	numeric	SECA	2021 -	23/09/2022	13320		●
155	Bioimpedance R (15 kHz)RL value	Resistance at 15KHz frequency in the right leg determined after at least 4h of fasting without restriction in water intake.				ohm	numeric	SECA	2021 -	23/09/2022	13320		●
156	Bioimpedance R (15 kHz)LB value	Resistance at 15KHz frequency in the left body determined after at least 4h of fasting without restriction in water intake.				ohm	numeric	SECA	2021 -	23/09/2022	13320		●
157	Bioimpedance R (15 kHz)RB value	Resistance at 15KHz frequency in the right body determined after at least 4h of fasting without restriction in water intake.				ohm	numeric	SECA	2021 -	23/09/2022	13320		●
158	Bioimpedance R (15 kHz)TO value	Resistance at 15KHz frequency in the trunk determined after at least 4h of fasting without restriction in water intake.				ohm	numeric	SECA	2021 -	23/09/2022	13320		●
159	Bioimpedance R (20 kHz)LA value	Resistance at 20KHz frequency in the left arm determined after at least 4h of fasting without restriction in water intake.				ohm	numeric	SECA	2021 -	23/09/2022	13320		●
160	Bioimpedance R (20 kHz)RA value	Resistance at 20KHz frequency in the right arm determined after at least 4h of fasting without restriction in water intake.				ohm	numeric	SECA	2021 -	23/09/2022	13320		●
161	Bioimpedance R (20 kHz)LL value	Resistance at 20KHz frequency in the left leg determined after at least 4h of fasting without restriction in water intake.				ohm	numeric	SECA	2021 -	23/09/2022	13320		●
162	Bioimpedance R (20 kHz)RL value	Resistance at 20KHz frequency in the right leg determined after at least 4h of fasting without restriction in water intake.				ohm	numeric	SECA	2021 -	23/09/2022	13320		●
163	Bioimpedance R (20 kHz)LB value	Resistance at 20KHz frequency in the left body determined after at least 4h of fasting without restriction in water intake.				ohm	numeric	SECA	2021 -	23/09/2022	13320		●
164	Bioimpedance R (20 kHz)RB value	Resistance at 20KHz frequency in the right body determined after at least 4h of fasting without restriction in water intake.				ohm	numeric	SECA	2021 -	23/09/2022	13320		●
165	Bioimpedance R (20 kHz)TO value	Resistance at 20KHz frequency in the trunk determined after at least 4h of fasting without restriction in water intake.				ohm	numeric	SECA	2021 -	23/09/2022	13320		●
166	Bioimpedance R (30 kHz)LA value	Resistance at 30KHz frequency in the left arm determined after at least 4h of fasting without restriction in water intake.				ohm	numeric	SECA	2021 -	23/09/2022	13320		●
167	Bioimpedance R (30 kHz)RA value	Resistance at 30KHz frequency in the right arm determined after at least 4h of fasting without restriction in water intake.				ohm	numeric	SECA	2021 -	23/09/2022	13320		●
168	Bioimpedance R (30 kHz)LL value	Resistance at 30KHz frequency in the left leg determined after at least 4h of fasting without restriction in water intake.				ohm	numeric	SECA	2021 -	23/09/2022	13320		●
169	Bioimpedance R (30 kHz)RL value	Resistance at 30KHz frequency in the right leg determined after at least 4h of fasting without restriction in water intake.				ohm	numeric	SECA	2021 -	23/09/2022	13320		●
170	Bioimpedance R (30 kHz)LB value	Resistance at 30KHz frequency in the left body determined after at least 4h of fasting without restriction in water intake.				ohm	numeric	SECA	2021 -	23/09/2022	13320		●
171	Bioimpedance R (30 kHz)RB value	Resistance at 30KHz frequency in the right body determined after at least 4h of fasting without restriction in water intake.				ohm	numeric	SECA	2021 -	23/09/2022	13320		●
172	Bioimpedance R (30 kHz)TO value	Resistance at 30KHz frequency in the trunk determined after at least 4h of fasting without restriction in water intake.				ohm	numeric	SECA	2021 -	23/09/2022	13320		●
173	Bioimpedance R (50 kHz)LA value	Resistance at 50KHz frequency in the left arm determined after at least 4h of fasting without restriction in water intake.				ohm	numeric	SECA	2021 -	23/09/2022	13320		●
174	Bioimpedance R (50 kHz)RA value	Resistance at 50KHz frequency in the right arm determined after at least 4h of fasting without restriction in water intake.				ohm	numeric	SECA	2021 -	23/09/2022	13320		●
175	Bioimpedance R (50 kHz)LL value	Resistance at 50KHz frequency in the left leg determined after at least 4h of fasting without restriction in water intake.				ohm	numeric	SECA	2021 -	23/09/2022	13320		●
176	Bioimpedance R (50 kHz)RL value	Resistance at 50KHz frequency in the right leg determined after at least 4h of fasting without restriction in water intake.				ohm	numeric	SECA	2021 -	23/09/2022	13320		●
177	Bioimpedance R (50 kHz)LB value	Resistance at 50KHz frequency in the left body determined after at least 4h of fasting without restriction in water intake.				ohm	numeric	SECA	2021 -	23/09/2022	13320		●
178	Bioimpedance R (50 kHz)RB value	Resistance at 50KHz frequency in the right body determined after at least 4h of fasting without restriction in water intake.				ohm	numeric	SECA	2021 -	23/09/2022	13320		●
179	Bioimpedance R (50 kHz)TO value	Resistance at 50KHz frequency in the trunk determined after at least 4h of fasting without restriction in water intake.				ohm	numeric	SECA	2021 -	23/09/2022	13320		●
180	Bioimpedance R (75 kHz)LA value	Resistance at 75KHz frequency in the left arm determined after at least 4h of fasting without restriction in water intake.				ohm	numeric	SECA	2021 -	23/09/2022	13320		●
181	Bioimpedance R (75 kHz)RA value	Resistance at 75KHz frequency in the right arm determined after at least 4h of fasting without restriction in water intake.				ohm	numeric	SECA	2021 -	23/09/2022	13320		●
182	Bioimpedance R (75 kHz)LL value	Resistance at 75KHz frequency in the left leg determined after at least 4h of fasting without restriction in water intake.				ohm	numeric	SECA	2021 -	23/09/2022	13320		●
183	Bioimpedance R (75 kHz)RL value	Resistance at 75KHz frequency in the right leg determined after at least 4h of fasting without restriction in water intake.				ohm	numeric	SECA	2021 -	23/09/2022	13320		●
184	Bioimpedance R (75 kHz)LB value	Resistance at 75KHz frequency in the left body determined after at least 4h of fasting without restriction in water intake.				ohm	numeric	SECA	2021 -	23/09/2022	13320		●
185	Bioimpedance R (75 kHz)RB value	Resistance at 75KHz frequency in the right body determined after at least 4h of fasting without restriction in water intake.				ohm	numeric	SECA	2021 -	23/09/2022	13320		●
186	Bioimpedance R (75 kHz)TO value	Resistance at 75KHz frequency in the trunk determined after at least 4h of fasting without restriction in water intake.				ohm	numeric	SECA	2021 -	23/09/2022	13320		●
187	Bioimpedance R (100 kHz)LA value	Resistance at 100KHz frequency in the left arm determined after at least 4h of fasting without restriction in water intake.				ohm	numeric	SECA	2021 -	23/09/2022	13320		●
188	Bioimpedance R (100 kHz)RA value	Resistance at 100KHz frequency in the right arm determined after at least 4h of fasting without restriction in water intake.				ohm	numeric	SECA	2021 -	23/09/2022	13320		●
189	Bioimpedance R (100 kHz)LL value	Resistance at 100KHz frequency in the left leg determined after at least 4h of fasting without restriction in water intake.				ohm	numeric	SECA	2021 -	23/09/2022	13320		●
190	Bioimpedance R (100 kHz)RL value	Resistance at 100KHz frequency in the right leg determined after at least 4h of fasting without restriction in water intake.				ohm	numeric	SECA	2021 -	23/09/2022	13320		●
191	Bioimpedance R (100 kHz)LB value	Resistance at 100KHz frequency in the left body determined after at least 4h of fasting without restriction in water intake.				ohm	numeric	SECA	2021 -	23/09/2022	13320		●
192	Bioimpedance R (100 kHz)RB value	Resistance at 100KHz frequency in the right body determined after at least 4h of fasting without restriction in water intake.				ohm	numeric	SECA	2021 -	23/09/2022	13320		●
193	Bioimpedance R (100 kHz)TO value	Resistance at 100KHz frequency in the trunk determined after at least 4h of fasting without restriction in water intake.				ohm	numeric	SECA	2021 -	23/09/2022	13320		●
194	Bioimpedance R (150 kHz)LA value	Resistance at 150KHz frequency in the left arm determined after at least 4h of fasting without restriction in water intake.				ohm	numeric	SECA	2021 -	23/09/2022	13320		●
195	Bioimpedance R (150 kHz)RA value	Resistance at 150KHz frequency in the right arm determined after at least 4h of fasting without restriction in water intake.				ohm	numeric	SECA	2021 -	23/09/2022	13320		●
196	Bioimpedance R (150 kHz)LL value	Resistance at 150KHz frequency in the left leg determined after at least 4h of fasting without restriction in water intake.				ohm	numeric	SECA	2021 -	23/09/2022	13320		●
197	Bioimpedance R (150 kHz)RL value	Resistance at 150KHz frequency in the right leg determined after at least 4h of fasting without restriction in water intake.				ohm	numeric	SECA	2021 -	23/09/2022	13320		●
198	Bioimpedance R (150 kHz)LB value	Resistance at 150KHz frequency in the left body determined after at least 4h of fasting without restriction in water intake.				ohm	numeric	SECA	2021 -	23/09/2022	13320		●
199	Bioimpedance R (150 kHz)RB value	Resistance at 150KHz frequency in the right body determined after at least 4h of fasting without restriction in water intake.				ohm	numeric	SECA	2021 -	23/09/2022	13320		●
200	Bioimpedance R (150 kHz)TO value	Resistance at 150KHz frequency in the trunk determined after at least 4h of fasting without restriction in water intake.				ohm	numeric	SECA	2021 -	23/09/2022	13320		●
201	Bioimpedance R (200 kHz)LA value	Resistance at 200KHz frequency in the left arm determined after at least 4h of fasting without restriction in water intake.				ohm	numeric	SECA	2021 -	23/09/2022	13320		●
202	Bioimpedance R (200 kHz)RA value	Resistance at 200KHz frequency in the right arm determined after at least 4h of fasting without restriction in water intake.				ohm	numeric	SECA	2021 -	23/09/2022	13320		●
203	Bioimpedance R (200 kHz)LL value	Resistance at 200KHz frequency in the left leg determined after at least 4h of fasting without restriction in water intake.				ohm	numeric	SECA	2021 -	23/09/2022	13320		●
204	Bioimpedance R (200 kHz)RL value	Resistance at 200KHz frequency in the right leg determined after at least 4h of fasting without restriction in water intake.				ohm	numeric	SECA	2021 -	23/09/2022	13320		●
205	Bioimpedance R (200 kHz)LB value	Resistance at 200KHz frequency in the left body determined after at least 4h of fasting without restriction in water intake.				ohm	numeric	SECA	2021 -	23/09/2022	13320		●
206	Bioimpedance R (200 kHz)RB value	Resistance at 200KHz frequency in the right body determined after at least 4h of fasting without restriction in water intake.				ohm	numeric	SECA	2021 -	23/09/2022	13320		●
207	Bioimpedance R (200 kHz)TO value	Resistance at 200KHz frequency in the trunk determined after at least 4h of fasting without restriction in water intake.				ohm	numeric	SECA	2021 -	23/09/2022	13320		●
208	Bioimpedance R (300 kHz)LA value	Resistance at 300KHz frequency in the left arm determined after at least 4h of fasting without restriction in water intake.				ohm	numeric	SECA	2021 -	23/09/2022	13320		●
209	Bioimpedance R (300 kHz)RA value	Resistance at 300KHz frequency in the right arm determined after at least 4h of fasting without restriction in water intake.				ohm	numeric	SECA	2021 -	23/09/2022	13320		●
210	Bioimpedance R (300 kHz)LL value	Resistance at 300KHz frequency in the left leg determined after at least 4h of fasting without restriction in water intake.				ohm	numeric	SECA	2021 -	23/09/2022	13320		●
211	Bioimpedance R (300 kHz)RL value	Resistance at 300KHz frequency in the right leg determined after at least 4h of fasting without restriction in water intake.				ohm	numeric	SECA	2021 -	23/09/2022	13320		●
212	Bioimpedance R (300 kHz)LB value	Resistance at 300KHz frequency in the left body determined after at least 4h of fasting without restriction in water intake.				ohm	numeric	SECA	2021 -	23/09/2022	13320		●
213	Bioimpedance R (300 kHz)RB value	Resistance at 300KHz frequency in the right body determined after at least 4h of fasting without restriction in water intake.				ohm	numeric	SECA	2021 -	23/09/2022	13320		●
214	Bioimpedance R (300 kHz)TO value	Resistance at 300KHz frequency in the trunk determined after at least 4h of fasting without restriction in water intake.				ohm	numeric	SECA	2021 -	23/09/2022	13320		●
215	Bioimpedance R (500 kHz)LA value	Resistance at 500KHz frequency in the left arm determined after at least 4h of fasting without restriction in water intake.				ohm	numeric	SECA	2021 -	23/09/2022	13320		●
216	Bioimpedance R (500 kHz)RA value	Resistance at 500KHz frequency in the right arm determined after at least 4h of fasting without restriction in water intake.				ohm	numeric	SECA	2021 -	23/09/2022	13320		●
217	Bioimpedance R (500 kHz)LL value	Resistance at 500KHz frequency in the left leg determined after at least 4h of fasting without restriction in water intake.				ohm	numeric	SECA	2021 -	23/09/2022	13320		●
218	Bioimpedance R (500 kHz)RL value	Resistance at 500KHz frequency in the right leg determined after at least 4h of fasting without restriction in water intake.				ohm	numeric	SECA	2021 -	23/09/2022	13320		●
219	Bioimpedance R (500 kHz)LB value	Resistance at 500KHz frequency in the left body determined after at least 4h of fasting without restriction in water intake.				ohm	numeric	SECA	2021 -	23/09/2022	13320		●
220	Bioimpedance R (500 kHz)RB value	Resistance at 500KHz frequency in the right body determined after at least 4h of fasting without restriction in water intake.				ohm	numeric	SECA	2021 -	23/09/2022	13320		●
221	Bioimpedance R (500 kHz)TO value	Resistance at 500KHz frequency in the trunk determined after at least 4h of fasting without restriction in water intake.				ohm	numeric	SECA	2021 -	23/09/2022	13320		●
222	Bioimpedance R (750 kHz)LA value	Resistance at 750KHz frequency in the left arm determined after at least 4h of fasting without restriction in water intake.				ohm	numeric	SECA	2021 -	23/09/2022	13320		●
223	Bioimpedance R (750 kHz)RA value	Resistance at 750KHz frequency in the right arm determined after at least 4h of fasting without restriction in water intake.				ohm	numeric	SECA	2021 -	23/09/2022	13320		●
224	Bioimpedance R (750 kHz)LL value	Resistance at 750KHz frequency in the left leg determined after at least 4h of fasting without restriction in water intake.				ohm	numeric	SECA	2021 -	23/09/2022	13320		●
225	Bioimpedance R (750 kHz)RL value	Resistance at 750KHz frequency in the right leg determined after at least 4h of fasting without restriction in water intake.				ohm	numeric	SECA	2021 -	23/09/2022	13320		●
226	Bioimpedance R (750 kHz)LB value	Resistance at 750KHz frequency in the left body determined after at least 4h of fasting without restriction in water intake.				ohm	numeric	SECA	2021 -	23/09/2022	13320		●
227	Bioimpedance R (750 kHz)RB value	Resistance at 750KHz frequency in the right body determined after at least 4h of fasting without restriction in water intake.				ohm	numeric	SECA	2021 -	23/09/2022	13320		●
228	Bioimpedance R (750 kHz)TO value	Resistance at 750KHz frequency in the trunk determined after at least 4h of fasting without restriction in water intake.				ohm	numeric	SECA	2021 -	23/09/2022	13320		●
229	Bioimpedance R (1000 kHz)LA value	Resistance at 1000KHz frequency in the left arm determined after at least 4h of fasting without restriction in water intake.				ohm	numeric	SECA	2021 -	23/09/2022	13320		●
230	Bioimpedance R (1000 kHz)RA value	Resistance at 1000KHz frequency in the right arm determined after at least 4h of fasting without restriction in water intake.				ohm	numeric	SECA	2021 -	23/09/2022	13320		●
231	Bioimpedance R (1000 kHz)LL value	Resistance at 1000KHz frequency in the left leg determined after at least 4h of fasting without restriction in water intake.				ohm	numeric	SECA	2021 -	23/09/2022	13320		●
232	Bioimpedance R (1000 kHz)RL value	Resistance at 1000KHz frequency in the right leg determined after at least 4h of fasting without restriction in water intake.				ohm	numeric	SECA	2021 -	23/09/2022	13320		●
233	Bioimpedance R (1000 kHz)LB value	Resistance at 1000KHz frequency in the left body determined after at least 4h of fasting without restriction in water intake.				ohm	numeric	SECA	2021 -	23/09/2022	13320		●
234	Bioimpedance R (1000 kHz)RB value	Resistance at 1000KHz frequency in the right body determined after at least 4h of fasting without restriction in water intake.				ohm	numeric	SECA	2021 -	23/09/2022	13320		●
235	Bioimpedance R (1000 kHz)TO value	Resistance at 1000KHz frequency in the trunk determined after at least 4h of fasting without restriction in water intake.				ohm	numeric	SECA	2021 -	23/09/2022	13320		●
236	Bioimpedance |Xc| (1 kHz)LA value	Reactance at 1KHz frequency in the left arm determined after at least 4h of fasting without restriction in water intake.				ohm	numeric	SECA	2021 -	23/09/2022	13320		●
237	Bioimpedance |Xc| (1 kHz)RA value	Reactance at 1KHz frequency in the right arm determined after at least 4h of fasting without restriction in water intake.				ohm	numeric	SECA	2021 -	23/09/2022	13320		●
238	Bioimpedance |Xc| (1 kHz)LL value	Reactance at 1KHz frequency in the left leg determined after at least 4h of fasting without restriction in water intake.				ohm	numeric	SECA	2021 -	23/09/2022	13320		●
239	Bioimpedance |Xc| (1 kHz)RL value	Reactance at 1KHz frequency in the right leg determined after at least 4h of fasting without restriction in water intake.				ohm	numeric	SECA	2021 -	23/09/2022	13320		●
240	Bioimpedance |Xc| (1 kHz)LB value	Reactance at 1KHz frequency in the left body determined after at least 4h of fasting without restriction in water intake.				ohm	numeric	SECA	2021 -	23/09/2022	13320		●
241	Bioimpedance |Xc| (1 kHz)RB value	Reactance at 1KHz frequency in the right body determined after at least 4h of fasting without restriction in water intake.				ohm	numeric	SECA	2021 -	23/09/2022	13320		●
242	Bioimpedance |Xc| (1 kHz)TO value	Reactance at 1KHz frequency in the trunk determined after at least 4h of fasting without restriction in water intake.				ohm	numeric	SECA	2021 -	23/09/2022	13320		●
243	Bioimpedance |Xc| (1.5 kHz)LA value	Reactance at 1.5KHz frequency in the left arm determined after at least 4h of fasting without restriction in water intake.				ohm	numeric	SECA	2021 -	23/09/2022	13320		●
244	Bioimpedance |Xc| (1.5 kHz)RA value	Reactance at 1.5KHz frequency in the right arm determined after at least 4h of fasting without restriction in water intake.				ohm	numeric	SECA	2021 -	23/09/2022	13320		●
245	Bioimpedance |Xc| (1.5 kHz)LL value	Reactance at 1.5KHz frequency in the left leg determined after at least 4h of fasting without restriction in water intake.				ohm	numeric	SECA	2021 -	23/09/2022	13320		●
246	Bioimpedance |Xc| (1.5 kHz)RL value	Reactance at 1.5KHz frequency in the right leg determined after at least 4h of fasting without restriction in water intake.				ohm	numeric	SECA	2021 -	23/09/2022	13320		●
247	Bioimpedance |Xc| (1.5 kHz)LB value	Reactance at 1.5KHz frequency in the left body determined after at least 4h of fasting without restriction in water intake.				ohm	numeric	SECA	2021 -	23/09/2022	13320		●
248	Bioimpedance |Xc| (1.5 kHz)RB value	Reactance at 1.5KHz frequency in the right body determined after at least 4h of fasting without restriction in water intake.				ohm	numeric	SECA	2021 -	23/09/2022	13320		●
249	Bioimpedance |Xc| (1.5 kHz)TO value	Reactance at 1.5KHz frequency in the trunk determined after at least 4h of fasting without restriction in water intake.				ohm	numeric	SECA	2021 -	23/09/2022	13320		●
250	Bioimpedance |Xc| (2 kHz)LA value	Reactance at 2KHz frequency in the left arm determined after at least 4h of fasting without restriction in water intake.				ohm	numeric	SECA	2021 -	23/09/2022	13320		●
251	Bioimpedance |Xc| (2 kHz)RA value	Reactance at 2KHz frequency in the right arm determined after at least 4h of fasting without restriction in water intake.				ohm	numeric	SECA	2021 -	23/09/2022	13320		●
252	Bioimpedance |Xc| (2 kHz)LL value	Reactance at 2KHz frequency in the left leg determined after at least 4h of fasting without restriction in water intake.				ohm	numeric	SECA	2021 -	23/09/2022	13320		●
253	Bioimpedance |Xc| (2 kHz)RL value	Reactance at 2KHz frequency in the right leg determined after at least 4h of fasting without restriction in water intake.				ohm	numeric	SECA	2021 -	23/09/2022	13320		●
254	Bioimpedance |Xc| (2 kHz)LB value	Reactance at 2KHz frequency in the left body determined after at least 4h of fasting without restriction in water intake.				ohm	numeric	SECA	2021 -	23/09/2022	13320		●
255	Bioimpedance |Xc| (2 kHz)RB value	Reactance at 2KHz frequency in the right body determined after at least 4h of fasting without restriction in water intake.				ohm	numeric	SECA	2021 -	23/09/2022	13320		●
256	Bioimpedance |Xc| (2 kHz)TO value	Reactance at 2KHz frequency in the trunk determined after at least 4h of fasting without restriction in water intake.				ohm	numeric	SECA	2021 -	23/09/2022	13320		●
257	Bioimpedance |Xc| (3 kHz)LA value	Reactance at 3KHz frequency in the left arm determined after at least 4h of fasting without restriction in water intake.				ohm	numeric	SECA	2021 -	23/09/2022	13320		●
258	Bioimpedance |Xc| (3 kHz)RA value	Reactance at 3KHz frequency in the right arm determined after at least 4h of fasting without restriction in water intake.				ohm	numeric	SECA	2021 -	23/09/2022	13320		●
259	Bioimpedance |Xc| (3 kHz)LL value	Reactance at 3KHz frequency in the left leg determined after at least 4h of fasting without restriction in water intake.				ohm	numeric	SECA	2021 -	23/09/2022	13320		●
260	Bioimpedance |Xc| (3 kHz)RL value	Reactance at 3KHz frequency in the right leg determined after at least 4h of fasting without restriction in water intake.				ohm	numeric	SECA	2021 -	23/09/2022	13320		●
261	Bioimpedance |Xc| (3 kHz)LB value	Reactance at 3KHz frequency in the left body determined after at least 4h of fasting without restriction in water intake.				ohm	numeric	SECA	2021 -	23/09/2022	13320		●
262	Bioimpedance |Xc| (3 kHz)RB value	Reactance at 3KHz frequency in the right body determined after at least 4h of fasting without restriction in water intake.				ohm	numeric	SECA	2021 -	23/09/2022	13320		●
263	Bioimpedance |Xc| (3 kHz)TO value	Reactance at 3KHz frequency in the trunk determined after at least 4h of fasting without restriction in water intake.				ohm	numeric	SECA	2021 -	23/09/2022	13320		●
264	Bioimpedance |Xc| (5 kHz)LA value	Reactance at 5KHz frequency in the left arm determined after at least 4h of fasting without restriction in water intake.				ohm	numeric	SECA	2021 -	23/09/2022	13320		●
265	Bioimpedance |Xc| (5 kHz)RA value	Reactance at 5KHz frequency in the right arm determined after at least 4h of fasting without restriction in water intake.				ohm	numeric	SECA	2021 -	23/09/2022	13320		●
266	Bioimpedance |Xc| (5 kHz)LL value	Reactance at 5KHz frequency in the left leg determined after at least 4h of fasting without restriction in water intake.				ohm	numeric	SECA	2021 -	23/09/2022	13320		●
267	Bioimpedance |Xc| (5 kHz)RL value	Reactance at 5KHz frequency in the right leg determined after at least 4h of fasting without restriction in water intake.				ohm	numeric	SECA	2021 -	23/09/2022	13320		●
268	Bioimpedance |Xc| (5 kHz)LB value	Reactance at 5KHz frequency in the left body determined after at least 4h of fasting without restriction in water intake.				ohm	numeric	SECA	2021 -	23/09/2022	13320		●
269	Bioimpedance |Xc| (5 kHz)RB value	Reactance at 5KHz frequency in the right body determined after at least 4h of fasting without restriction in water intake.				ohm	numeric	SECA	2021 -	23/09/2022	13320		●
270	Bioimpedance |Xc| (5 kHz)TO value	Reactance at 5KHz frequency in the trunk determined after at least 4h of fasting without restriction in water intake.				ohm	numeric	SECA	2021 -	23/09/2022	13320		●
271	Bioimpedance |Xc| (7.5 kHz)LA value	Reactance at 7.5KHz frequency in the left arm determined after at least 4h of fasting without restriction in water intake.				ohm	numeric	SECA	2021 -	23/09/2022	13320		●
272	Bioimpedance |Xc| (7.5 kHz)RA value	Reactance at 7.5KHz frequency in the right arm determined after at least 4h of fasting without restriction in water intake.				ohm	numeric	SECA	2021 -	23/09/2022	13320		●
273	Bioimpedance |Xc| (7.5 kHz)LL value	Reactance at 7.5KHz frequency in the left leg determined after at least 4h of fasting without restriction in water intake.				ohm	numeric	SECA	2021 -	23/09/2022	13320		●
274	Bioimpedance |Xc| (7.5 kHz)RL value	Reactance at 7.5KHz frequency in the right leg determined after at least 4h of fasting without restriction in water intake.				ohm	numeric	SECA	2021 -	23/09/2022	13320		●
275	Bioimpedance |Xc| (7.5 kHz)LB value	Reactance at 7.5KHz frequency in the left body determined after at least 4h of fasting without restriction in water intake.				ohm	numeric	SECA	2021 -	23/09/2022	13320		●
276	Bioimpedance |Xc| (7.5 kHz)RB value	Reactance at 7.5KHz frequency in the right body determined after at least 4h of fasting without restriction in water intake.				ohm	numeric	SECA	2021 -	23/09/2022	13320		●
277	Bioimpedance |Xc| (7.5 kHz)TO value	Reactance at 7.5KHz frequency in the trunk determined after at least 4h of fasting without restriction in water intake.				ohm	numeric	SECA	2021 -	23/09/2022	13320		●
278	Bioimpedance |Xc| (10 kHz)LA value	Reactance at 10KHz frequency in the left arm determined after at least 4h of fasting without restriction in water intake.				ohm	numeric	SECA	2021 -	23/09/2022	13320		●
279	Bioimpedance |Xc| (10 kHz)RA value	Reactance at 10KHz frequency in the right arm determined after at least 4h of fasting without restriction in water intake.				ohm	numeric	SECA	2021 -	23/09/2022	13320		●
280	Bioimpedance |Xc| (10 kHz)LL value	Reactance at 10KHz frequency in the left leg determined after at least 4h of fasting without restriction in water intake.				ohm	numeric	SECA	2021 -	23/09/2022	13320		●
281	Bioimpedance |Xc| (10 kHz)RL value	Reactance at 10KHz frequency in the right leg determined after at least 4h of fasting without restriction in water intake.				ohm	numeric	SECA	2021 -	23/09/2022	13320		●
282	Bioimpedance |Xc| (10 kHz)LB value	Reactance at 10KHz frequency in the left body determined after at least 4h of fasting without restriction in water intake.				ohm	numeric	SECA	2021 -	23/09/2022	13320		●
283	Bioimpedance |Xc| (10 kHz)RB value	Reactance at 10KHz frequency in the right body determined after at least 4h of fasting without restriction in water intake.				ohm	numeric	SECA	2021 -	23/09/2022	13320		●
284	Bioimpedance |Xc| (10 kHz)TO value	Reactance at 10KHz frequency in the trunk determined after at least 4h of fasting without restriction in water intake.				ohm	numeric	SECA	2021 -	23/09/2022	13320		●
285	Bioimpedance |Xc| (15 kHz)LA value	Reactance at 15KHz frequency in the left arm determined after at least 4h of fasting without restriction in water intake.				ohm	numeric	SECA	2021 -	23/09/2022	13320		●
286	Bioimpedance |Xc| (15 kHz)RA value	Reactance at 15KHz frequency in the right arm determined after at least 4h of fasting without restriction in water intake.				ohm	numeric	SECA	2021 -	23/09/2022	13320		●
287	Bioimpedance |Xc| (15 kHz)LL value	Reactance at 15KHz frequency in the left leg determined after at least 4h of fasting without restriction in water intake.				ohm	numeric	SECA	2021 -	23/09/2022	13320		●
288	Bioimpedance |Xc| (15 kHz)RL value	Reactance at 15KHz frequency in the right leg determined after at least 4h of fasting without restriction in water intake.				ohm	numeric	SECA	2021 -	23/09/2022	13320		●
289	Bioimpedance |Xc| (15 kHz)LB value	Reactance at 15KHz frequency in the left body determined after at least 4h of fasting without restriction in water intake.				ohm	numeric	SECA	2021 -	23/09/2022	13320		●
290	Bioimpedance |Xc| (15 kHz)RB value	Reactance at 15KHz frequency in the right body determined after at least 4h of fasting without restriction in water intake.				ohm	numeric	SECA	2021 -	23/09/2022	13320		●
291	Bioimpedance |Xc| (15 kHz)TO value	Reactance at 15KHz frequency in the trunk determined after at least 4h of fasting without restriction in water intake.				ohm	numeric	SECA	2021 -	23/09/2022	13320		●
292	Bioimpedance |Xc| (20 kHz)LA value	Reactance at 20KHz frequency in the left arm determined after at least 4h of fasting without restriction in water intake.				ohm	numeric	SECA	2021 -	23/09/2022	13320		●
293	Bioimpedance |Xc| (20 kHz)RA value	Reactance at 20KHz frequency in the right arm determined after at least 4h of fasting without restriction in water intake.				ohm	numeric	SECA	2021 -	23/09/2022	13320		●
294	Bioimpedance |Xc| (20 kHz)LL value	Reactance at 20KHz frequency in the left leg determined after at least 4h of fasting without restriction in water intake.				ohm	numeric	SECA	2021 -	23/09/2022	13320		●
295	Bioimpedance |Xc| (20 kHz)RL value	Reactance at 20KHz frequency in the right leg determined after at least 4h of fasting without restriction in water intake.				ohm	numeric	SECA	2021 -	23/09/2022	13320		●
296	Bioimpedance |Xc| (20 kHz)LB value	Reactance at 20KHz frequency in the left body determined after at least 4h of fasting without restriction in water intake.				ohm	numeric	SECA	2021 -	23/09/2022	13320		●
297	Bioimpedance |Xc| (20 kHz)RB value	Reactance at 20KHz frequency in the right body determined after at least 4h of fasting without restriction in water intake.				ohm	numeric	SECA	2021 -	23/09/2022	13320		●
298	Bioimpedance |Xc| (20 kHz)TO value	Reactance at 20KHz frequency in the trunk determined after at least 4h of fasting without restriction in water intake.				ohm	numeric	SECA	2021 -	23/09/2022	13320		●
299	Bioimpedance |Xc| (30 kHz)LA value	Reactance at 30KHz frequency in the left arm determined after at least 4h of fasting without restriction in water intake.				ohm	numeric	SECA	2021 -	23/09/2022	13320		●
300	Bioimpedance |Xc| (30 kHz)RA value	Reactance at 30KHz frequency in the right arm determined after at least 4h of fasting without restriction in water intake.				ohm	numeric	SECA	2021 -	23/09/2022	13320		●
301	Bioimpedance |Xc| (30 kHz)LL value	Reactance at 30KHz frequency in the left leg determined after at least 4h of fasting without restriction in water intake.				ohm	numeric	SECA	2021 -	23/09/2022	13320		●
302	Bioimpedance |Xc| (30 kHz)RL value	Reactance at 30KHz frequency in the right leg determined after at least 4h of fasting without restriction in water intake.				ohm	numeric	SECA	2021 -	23/09/2022	13320		●
303	Bioimpedance |Xc| (30 kHz)LB value	Reactance at 30KHz frequency in the left body determined after at least 4h of fasting without restriction in water intake.				ohm	numeric	SECA	2021 -	23/09/2022	13320		●
304	Bioimpedance |Xc| (30 kHz)RB value	Reactance at 30KHz frequency in the right body determined after at least 4h of fasting without restriction in water intake.				ohm	numeric	SECA	2021 -	23/09/2022	13320		●
305	Bioimpedance |Xc| (30 kHz)TO value	Reactance at 30KHz frequency in the trunk determined after at least 4h of fasting without restriction in water intake.				ohm	numeric	SECA	2021 -	23/09/2022	13320		●
306	Bioimpedance |Xc| (50 kHz)LA value	Reactance at 50KHz frequency in the left arm determined after at least 4h of fasting without restriction in water intake.				ohm	numeric	SECA	2021 -	23/09/2022	13320		●
307	Bioimpedance |Xc| (50 kHz)RA value	Reactance at 50KHz frequency in the right arm determined after at least 4h of fasting without restriction in water intake.				ohm	numeric	SECA	2021 -	23/09/2022	13320		●
308	Bioimpedance |Xc| (50 kHz)LL value	Reactance at 50KHz frequency in the left leg determined after at least 4h of fasting without restriction in water intake.				ohm	numeric	SECA	2021 -	23/09/2022	13320		●
309	Bioimpedance |Xc| (50 kHz)RL value	Reactance at 50KHz frequency in the right leg determined after at least 4h of fasting without restriction in water intake.				ohm	numeric	SECA	2021 -	23/09/2022	13320		●
310	Bioimpedance |Xc| (50 kHz)LB value	Reactance at 50KHz frequency in the left body determined after at least 4h of fasting without restriction in water intake.				ohm	numeric	SECA	2021 -	23/09/2022	13320		●
311	Bioimpedance |Xc| (50 kHz)RB value	Reactance at 50KHz frequency in the right body determined after at least 4h of fasting without restriction in water intake.				ohm	numeric	SECA	2021 -	23/09/2022	13320		●
312	Bioimpedance |Xc| (50 kHz)TO value	Reactance at 50KHz frequency in the trunk determined after at least 4h of fasting without restriction in water intake.				ohm	numeric	SECA	2021 -	23/09/2022	13320		●
313	Bioimpedance |Xc| (75 kHz)LA value	Reactance at 75KHz frequency in the left arm determined after at least 4h of fasting without restriction in water intake.				ohm	numeric	SECA	2021 -	23/09/2022	13320		●
314	Bioimpedance |Xc| (75 kHz)RA value	Reactance at 75KHz frequency in the right arm determined after at least 4h of fasting without restriction in water intake.				ohm	numeric	SECA	2021 -	23/09/2022	13320		●
315	Bioimpedance |Xc| (75 kHz)LL value	Reactance at 75KHz frequency in the left leg determined after at least 4h of fasting without restriction in water intake.				ohm	numeric	SECA	2021 -	23/09/2022	13320		●
316	Bioimpedance |Xc| (75 kHz)RL value	Reactance at 75KHz frequency in the right leg determined after at least 4h of fasting without restriction in water intake.				ohm	numeric	SECA	2021 -	23/09/2022	13320		●
317	Bioimpedance |Xc| (75 kHz)LB value	Reactance at 75KHz frequency in the left body determined after at least 4h of fasting without restriction in water intake.				ohm	numeric	SECA	2021 -	23/09/2022	13320		●
318	Bioimpedance |Xc| (75 kHz)RB value	Reactance at 75KHz frequency in the right body determined after at least 4h of fasting without restriction in water intake.				ohm	numeric	SECA	2021 -	23/09/2022	13320		●
319	Bioimpedance |Xc| (75 kHz)TO value	Reactance at 75KHz frequency in the trunk determined after at least 4h of fasting without restriction in water intake.				ohm	numeric	SECA	2021 -	23/09/2022	13320		●
320	Bioimpedance |Xc| (100 kHz)LA value	Reactance at 100KHz frequency in the left arm determined after at least 4h of fasting without restriction in water intake.				ohm	numeric	SECA	2021 -	23/09/2022	13320		●
321	Bioimpedance |Xc| (100 kHz)RA value	Reactance at 100KHz frequency in the right arm determined after at least 4h of fasting without restriction in water intake.				ohm	numeric	SECA	2021 -	23/09/2022	13320		●
322	Bioimpedance |Xc| (100 kHz)LL value	Reactance at 100KHz frequency in the left leg determined after at least 4h of fasting without restriction in water intake.				ohm	numeric	SECA	2021 -	23/09/2022	13320		●
323	Bioimpedance |Xc| (100 kHz)RL value	Reactance at 100KHz frequency in the right leg determined after at least 4h of fasting without restriction in water intake.				ohm	numeric	SECA	2021 -	23/09/2022	13320		●
324	Bioimpedance |Xc| (100 kHz)LB value	Reactance at 100KHz frequency in the left body determined after at least 4h of fasting without restriction in water intake.				ohm	numeric	SECA	2021 -	23/09/2022	13320		●
325	Bioimpedance |Xc| (100 kHz)RB value	Reactance at 100KHz frequency in the right body determined after at least 4h of fasting without restriction in water intake.				ohm	numeric	SECA	2021 -	23/09/2022	13320		●
326	Bioimpedance |Xc| (100 kHz)TO value	Reactance at 100KHz frequency in the trunk determined after at least 4h of fasting without restriction in water intake.				ohm	numeric	SECA	2021 -	23/09/2022	13320		●
327	Bioimpedance |Xc| (150 kHz)LA value	Reactance at 150KHz frequency in the left arm determined after at least 4h of fasting without restriction in water intake.				ohm	numeric	SECA	2021 -	23/09/2022	13320		●
328	Bioimpedance |Xc| (150 kHz)RA value	Reactance at 150KHz frequency in the right arm determined after at least 4h of fasting without restriction in water intake.				ohm	numeric	SECA	2021 -	23/09/2022	13320		●
329	Bioimpedance |Xc| (150 kHz)LL value	Reactance at 150KHz frequency in the left leg determined after at least 4h of fasting without restriction in water intake.				ohm	numeric	SECA	2021 -	23/09/2022	13320		●
330	Bioimpedance |Xc| (150 kHz)RL value	Reactance at 150KHz frequency in the right leg determined after at least 4h of fasting without restriction in water intake.				ohm	numeric	SECA	2021 -	23/09/2022	13320		●
331	Bioimpedance |Xc| (150 kHz)LB value	Reactance at 150KHz frequency in the left body determined after at least 4h of fasting without restriction in water intake.				ohm	numeric	SECA	2021 -	23/09/2022	13320		●
332	Bioimpedance |Xc| (150 kHz)RB value	Reactance at 150KHz frequency in the right body determined after at least 4h of fasting without restriction in water intake.				ohm	numeric	SECA	2021 -	23/09/2022	13320		●
333	Bioimpedance |Xc| (150 kHz)TO value	Reactance at 150KHz frequency in the trunk determined after at least 4h of fasting without restriction in water intake.				ohm	numeric	SECA	2021 -	23/09/2022	13320		●
334	Bioimpedance |Xc| (200 kHz)LA value	Reactance at 200KHz frequency in the left arm determined after at least 4h of fasting without restriction in water intake.				ohm	numeric	SECA	2021 -	23/09/2022	13320		●
335	Bioimpedance |Xc| (200 kHz)RA value	Reactance at 200KHz frequency in the right arm determined after at least 4h of fasting without restriction in water intake.				ohm	numeric	SECA	2021 -	23/09/2022	13320		●
336	Bioimpedance |Xc| (200 kHz)LL value	Reactance at 200KHz frequency in the left leg determined after at least 4h of fasting without restriction in water intake.				ohm	numeric	SECA	2021 -	23/09/2022	13320		●
337	Bioimpedance |Xc| (200 kHz)RL value	Reactance at 200KHz frequency in the right leg determined after at least 4h of fasting without restriction in water intake.				ohm	numeric	SECA	2021 -	23/09/2022	13320		●
338	Bioimpedance |Xc| (200 kHz)LB value	Reactance at 200KHz frequency in the left body determined after at least 4h of fasting without restriction in water intake.				ohm	numeric	SECA	2021 -	23/09/2022	13320		●
339	Bioimpedance |Xc| (200 kHz)RB value	Reactance at 200KHz frequency in the right body determined after at least 4h of fasting without restriction in water intake.				ohm	numeric	SECA	2021 -	23/09/2022	13320		●
340	Bioimpedance |Xc| (200 kHz)TO value	Reactance at 200KHz frequency in the trunk determined after at least 4h of fasting without restriction in water intake.				ohm	numeric	SECA	2021 -	23/09/2022	13320		●
341	Bioimpedance |Xc| (300 kHz)LA value	Reactance at 300KHz frequency in the left arm determined after at least 4h of fasting without restriction in water intake.				ohm	numeric	SECA	2021 -	23/09/2022	13320		●
342	Bioimpedance |Xc| (300 kHz)RA value	Reactance at 300KHz frequency in the right arm determined after at least 4h of fasting without restriction in water intake.				ohm	numeric	SECA	2021 -	23/09/2022	13320		●
343	Bioimpedance |Xc| (300 kHz)LL value	Reactance at 300KHz frequency in the left leg determined after at least 4h of fasting without restriction in water intake.				ohm	numeric	SECA	2021 -	23/09/2022	13320		●
344	Bioimpedance |Xc| (300 kHz)RL value	Reactance at 300KHz frequency in the right leg determined after at least 4h of fasting without restriction in water intake.				ohm	numeric	SECA	2021 -	23/09/2022	13320		●
345	Bioimpedance |Xc| (300 kHz)LB value	Reactance at 300KHz frequency in the left body determined after at least 4h of fasting without restriction in water intake.				ohm	numeric	SECA	2021 -	23/09/2022	13320		●
346	Bioimpedance |Xc| (300 kHz)RB value	Reactance at 300KHz frequency in the right body determined after at least 4h of fasting without restriction in water intake.				ohm	numeric	SECA	2021 -	23/09/2022	13320		●
347	Bioimpedance |Xc| (300 kHz)TO value	Reactance at 300KHz frequency in the trunk determined after at least 4h of fasting without restriction in water intake.				ohm	numeric	SECA	2021 -	23/09/2022	13320		●
348	Bioimpedance |Xc| (500 kHz)LA value	Reactance at 500KHz frequency in the left arm determined after at least 4h of fasting without restriction in water intake.				ohm	numeric	SECA	2021 -	23/09/2022	13320		●
349	Bioimpedance |Xc| (500 kHz)RA value	Reactance at 500KHz frequency in the right arm determined after at least 4h of fasting without restriction in water intake.				ohm	numeric	SECA	2021 -	23/09/2022	13320		●
350	Bioimpedance |Xc| (500 kHz)LL value	Reactance at 500KHz frequency in the left leg determined after at least 4h of fasting without restriction in water intake.				ohm	numeric	SECA	2021 -	23/09/2022	13320		●
351	Bioimpedance |Xc| (500 kHz)RL value	Reactance at 500KHz frequency in the right leg determined after at least 4h of fasting without restriction in water intake.				ohm	numeric	SECA	2021 -	23/09/2022	13320		●
352	Bioimpedance |Xc| (500 kHz)LB value	Reactance at 500KHz frequency in the left body determined after at least 4h of fasting without restriction in water intake.				ohm	numeric	SECA	2021 -	23/09/2022	13320		●
353	Bioimpedance |Xc| (500 kHz)RB value	Reactance at 500KHz frequency in the right body determined after at least 4h of fasting without restriction in water intake.				ohm	numeric	SECA	2021 -	23/09/2022	13320		●
354	Bioimpedance |Xc| (500 kHz)TO value	Reactance at 500KHz frequency in the trunk determined after at least 4h of fasting without restriction in water intake.				ohm	numeric	SECA	2021 -	23/09/2022	13320		●
355	Bioimpedance |Xc| (750 kHz)LA value	Reactance at 750KHz frequency in the left arm determined after at least 4h of fasting without restriction in water intake.				ohm	numeric	SECA	2021 -	23/09/2022	13320		●
356	Bioimpedance |Xc| (750 kHz)RA value	Reactance at 750KHz frequency in the right arm determined after at least 4h of fasting without restriction in water intake.				ohm	numeric	SECA	2021 -	23/09/2022	13320		●
357	Bioimpedance |Xc| (750 kHz)LL value	Reactance at 750KHz frequency in the left leg determined after at least 4h of fasting without restriction in water intake.				ohm	numeric	SECA	2021 -	23/09/2022	13320		●
358	Bioimpedance |Xc| (750 kHz)RL value	Reactance at 750KHz frequency in the right leg determined after at least 4h of fasting without restriction in water intake.				ohm	numeric	SECA	2021 -	23/09/2022	13320		●
359	Bioimpedance |Xc| (750 kHz)LB value	Reactance at 750KHz frequency in the left body determined after at least 4h of fasting without restriction in water intake.				ohm	numeric	SECA	2021 -	23/09/2022	13320		●
360	Bioimpedance |Xc| (750 kHz)RB value	Reactance at 750KHz frequency in the right body determined after at least 4h of fasting without restriction in water intake.				ohm	numeric	SECA	2021 -	23/09/2022	13320		●
361	Bioimpedance |Xc| (750 kHz)TO value	Reactance at 750KHz frequency in the trunk determined after at least 4h of fasting without restriction in water intake.				ohm	numeric	SECA	2021 -	23/09/2022	13320		●
362	Bioimpedance |Xc| (1000 kHz)LA value	Reactance at 1000KHz frequency in the left arm determined after at least 4h of fasting without restriction in water intake.				ohm	numeric	SECA	2021 -	23/09/2022	13320		●
363	Bioimpedance |Xc| (1000 kHz)RA value	Reactance at 1000KHz frequency in the right arm determined after at least 4h of fasting without restriction in water intake.				ohm	numeric	SECA	2021 -	23/09/2022	13320		●
364	Bioimpedance |Xc| (1000 kHz)LL value	Reactance at 1000KHz frequency in the left leg determined after at least 4h of fasting without restriction in water intake.				ohm	numeric	SECA	2021 -	23/09/2022	13320		●
365	Bioimpedance |Xc| (1000 kHz)RL value	Reactance at 1000KHz frequency in the right leg determined after at least 4h of fasting without restriction in water intake.				ohm	numeric	SECA	2021 -	23/09/2022	13320		●
366	Bioimpedance |Xc| (1000 kHz)LB value	Reactance at 1000KHz frequency in the left body determined after at least 4h of fasting without restriction in water intake.				ohm	numeric	SECA	2021 -	23/09/2022	13320		●
367	Bioimpedance |Xc| (1000 kHz)RB value	Reactance at 1000KHz frequency in the right body determined after at least 4h of fasting without restriction in water intake.				ohm	numeric	SECA	2021 -	23/09/2022	13320		●
368	Bioimpedance |Xc| (1000 kHz)TO value	Reactance at 1000KHz frequency in the trunk determined after at least 4h of fasting without restriction in water intake.				ohm	numeric	SECA	2021 -	23/09/2022	13320		●
369	waist circumference value	Measurement of waist circumference				m	numeric	SECA	2021 -	23/09/2022	13411		●
370	Weight value	Weight absolute value				kg	numeric	SECA	2021 -	23/09/2022	13364		●
371	Height value	Height absolute value				m	numeric	SECA	2021 -	23/09/2022	13411		●
372	Total energy expenditure value	Total energy expenditure in a day calculted from impedanciometry parameters and level of activity as defined by participant				kcal/d	numeric	SECA	2021 -	23/09/2022	13318		●
373	Resting energy expenditure value	Resting energy expenditure in a day calculted from impedanciometry parameters and level of activity as defined by participant				kcal/d	numeric	SECA	2021 -	23/09/2022	13411		●
374	Energy content value	Absolute energy content in the body calculted from impedanciometry parameters and level of activity as defined by participant				kcal	numeric	SECA	2021 -	23/09/2022	13320		●
375	FFMI value	Free-fatty mass index				kg/m2	numeric	SECA	2021 -	23/09/2022	13320		●
376	FMI value	Fatty mass index				kg/m2	numeric	SECA	2021 -	23/09/2022	13320		●
377	Z(FFMI) value	Impedance vector for free-fatty mass index				ohm	numeric	SECA	2021 -	23/09/2022	13320		●
378	Z(FMI) value	Impedance vector for fatty mass index				ohm	numeric	SECA	2021 -	23/09/2022	13320		●
379	Bioelectric impedance vector analysis R value	Bioelectric impedance vector analysis: Resistance				ohm	numeric	SECA	2021 -	23/09/2022	13320		●
380	Bioelectric impedance vector analysis Xc value	Bioelectric impedance vector analysis: Reactance				ohm	numeric	SECA	2021 -	23/09/2022	13320		●
381	Bioelectric impedance vector analysis Z(R) value	Impedance vector analysis: Resistance (normalized by height)				ohm	numeric	SECA	2021 -	23/09/2022	13320		●
382	Bioelectric impedance vector analysis Z(Xc) value	Impedance vector analysis: Reactance (normalized by height)				ohm	numeric	SECA	2021 -	23/09/2022	13320		●
383	PhaseAngle value	Phase angle				grades	numeric	SECA	2021 -	23/09/2022	13320		●
384	visceral adipose tissue value	Absolute visceral adipose tissue value				L	numeric	SECA	2021 -	23/09/2022	13315		●
385	Ecw by Tbw value	Ratio of extracellular to total body water	0	100		%	numeric	SECA	2021 -	23/09/2022	13320		●
386	municipio	city		1	Alfoz de Lloredo		Categoric	Call center (REDCAP)	2021-	23/09/2022	21750											●
				2	Ampuero
				3	Anievas
				4	Arenas de Iguña
				5	Argoños
				6	Arnuero
				7	Arredondo
				8	Astillero (El)
				9	Bárcena de Cicero
				10	Bárcena de Pie de Concha
				11	Bareyo
				12	Cabezón de la Sal
				13	Cabezón de Liébana
				14	Cabuérniga
				15	Camaleño
				16	Camargo
				17	Campoo de Enmedio
				18	Campoo de Yuso
				19	Cartes
				20	Castañeda
				21	Castro Urdiales
				22	Cieza
				23	Cillorigo de Liébana
				24	Colindres
				25	Comillas
				26	Corrales de Buelna (Los)
				27	Corvera de Toranzo
				28	Entrambasaguas
				29	Escalante
				30	Guriezo
				31	Hazas de Cesto
				32	Hermandad de Campoo de Suso
				33	Herrerías
				34	Lamasón
				35	Laredo
				36	Liendo
				37	Liérganes
				38	Limpias
				39	Luena
				40	Marina de Cudeyo
				41	Mazcuerras
				42	Medio Cudeyo
				43	Meruelo
				44	Miengo
				45	Miera
				46	Molledo
				47	Noja
				48	Penagos
				49	Peñarrubia
				50	Pesaguero
				51	Pesquera
				52	Piélagos
				53	Polaciones
				54	Polanco
				55	Potes
				56	Puente Viesgo
				57	Ramales de la Victoria
				58	Rasines
				59	Reinosa
				60	Reocín
				61	Ribamontán al Mar
				62	Ribamontán al Monte
				63	Rionansa
				64	Riotuerto
				65	Rozas de Valdearroyo (Las)
				66	Ruente
				67	Ruesga
				68	Ruiloba
				69	San Felices de Buelna
				70	San Miguel de Aguayo
				71	San Pedro del Romeral
				72	San Roque de Riomiera
				73	San Vicente de la Barquera
				74	Santa Cruz de Bezana
				75	Santa María de Cayón
				76	Santander
				77	Santillana del Mar
				78	Santiurde de Reinosa
				79	Santiurde de Toranzo
				80	Santoña
				81	Saro
				82	Selaya
				83	Soba
				84	Solórzano
				85	Suances
				86	Tojos (Los)
				87	Torrelavega
				88	Tresviso
				89	Tudanca
				90	Udías
				91	Val de San Vicente
				92	Valdáliga
				93	Valdeolea
				94	Valdeprado del Río
				95	Valderredible
				96	Valle de Villaverde
				97	Vega de Liébana
				98	Vega de Pas
				99	Villacarriedo
				100	Villaescusa
				101	Villafufre
				102	Voto
387	codigo_postal	post code					alfa-numeric	Call center (REDCAP)	2021-	23/09/2022	42358											●
388	codigo_registro	Registry code for online questionnaire					alfanumeric	Survey (online/paper format)	2021 -	23/09/2022	13426												●
389	cohorte_cantabria_encuesta_online_complete	Status of the questionnaire		0	Incomplete		Categoric	Survey (online/paper format)	2021 -	23/09/2022	13426												●
				1	Unverified
				2	Complete
390	version	Number of questionnaire's version					alfanumeric	Survey (online/paper format)	2021 -	23/09/2022	13426												●
391	a1	Current marital status		1	Single		Categoric	Survey (online/paper format)	2021 -	23/09/2022	13340												●
				2	Divorced
				3	Married
				4	Registered partner
				5	Widowed
				6	DK/DA
392	a2_o1	Ethnic		1	Caucasic		Categoric	Survey (online/paper format)	2021 -	23/09/2022	13201												●
				2	Black
				3	Asian
				4	Gypsy
				5	Maghrebi
				6	Center and southamerican
				7	Other
				8	DK/DA
393	a2_o2	Father's ethnic		1	Caucasic		Categoric	Survey (online/paper format)	2021 -	23/09/2022	12706												●
				2	Black
				3	Asian
				4	Gypsy
				5	Maghrebi
				6	Center and southamerican
				7	Other
				8	DK/DA
394	a2_o3	Mother's ethnic		1	Caucasic		Categoric	Survey (online/paper format)	2021 -	23/09/2022	12830												●
				2	Black
				3	Asian
				4	Gypsy
				5	Maghrebi
				6	Center and southamerican
				7	Other
				8	DK/DA
395	a3	Adult hair color (after 18 years old)		1	Black		Categoric	Survey (online/paper format)	2021 -	23/09/2022	13355												●
				2	Dark brown
				3	Light brown
				4	Blonde
				5	Red
396	a4	Skin color		1	Black		Categoric	Survey (online/paper format)	2021 -	23/09/2022	13377												●
				2	Brown
				3	Medium
				4	White
				5	Very white
397	a5	Eye color		1	Black or dark brown		Categoric	Survey (online/paper format)	2021 -	23/09/2022	13321												●
				2	Brown
				3	Light brown/caramel
				4	Blue, grey or green
				5	Light blue, grey or green
398	a6	Educational level (¿Cuál es el nivel de estudios más alto que usted completó?)		1	No education (Sin estudios)		Categoric	Survey (online/paper format)	2021 -	23/09/2022	13352												●
				2	Primary school (6º EGB o Primaria)
				3	Secondary school, 1st cycle (EGB o ESO)
				4	Vocational education (FP1 o grado medio)
				5	Secondary school, 2nd cycle (BUP o Bachillerato)
				6	Higher vocational education (FP2 ogrado superior)
				7	University studies (undergraduate and postgraduate)
				8	DK/DA
399	a7	Labour status (¿Cuál de estas situaciones describe mejor su situaciónlaboral actual?)		1	Paid or self-employed work		Categoric	Survey (online/paper format)	2021 -	23/09/2022	13370												●
				2	Unemployed
				3	Laboral inhability
				4	Volunteering
				5	Retired
				6	Domestic work
				7	Studying
				8	None of the above
				9	DK/DA
400	a9	Number of bedrooms (¿Cuántos dormitorios tiene su vivienda?)		0	0		Categoric	Survey (online/paper format)	2021 -	23/09/2022	13191												●
				1	1
				2	2
				3	3
				4	4
				5	more than 4
401	a10	Number of bathrooms (¿Cuántos baños tiene su vivienda?)		0	0		Categoric	Survey (online/paper format)	2021 -	23/09/2022	13260												●
				1	1
				2	2
				3	3
				4	4
				5	more than 4
402	a11	Home ownership (¿Su vivienda habitual es de propiedad, tiene hipoteca oestá de alquiler?)		1	Own property		Categoric	Survey (online/paper format)	2021 -	23/09/2022	13288												●
				2	Mortgage
				3	Rent
				4	DK/DA
403	a12	Gross annual income of the family unit (¿Cuál es el total de ingresos anuales (brutos) de la unidadfamiliar?Entendiendo por unidad familiar como losmiembros del hogar que comparten gastos)		1	< 18000€		Categoric	Survey (online/paper format)	2021 -	23/09/2022	13065												●
				2	18000 - 30999€
				3	31000 - 51999€
				4	52000 - 100000€
				5	> 100000€
				6	DK/DA
404	b1	Spanish Short Form Health Survey (SF-36) (En general, usted diría que su salud es:)		1	Excellent		Categoric	Survey (online/paper format)	2021 -	23/09/2022	13382													●
				2	Very good
				3	Good
				4	Fair
				5	Poor
405	b2	SF-36 (¿Cómo diría usted que es su salud actual, comparada conla de hace un año?)		1	Much better now than a year ago		Categoric	Survey (online/paper format)	2021 -	23/09/2022	13360													●
				2	Somewhat better now than a year ago
				3	About the same as a year ago
				4	Somewhat worse now than a year ago
				5	Much worse now than a year ago
406	b3_o1	SF-36 (su salud actual,¿le limita para hacer esfuerzos intensos?)		1	Yes, very much		Categoric	Survey (online/paper format)	2021 -	23/09/2022	13286													●
				2	Yes, a little
				3	No, not at all
407	b3_o2	SF-36 (su salud actual,¿le limita para hacer esfuerzos moderados?)		1	Yes, very much		Categoric	Survey (online/paper format)	2021 -	23/09/2022	13261													●
				2	Yes, a little
				3	No, not at all
408	b3_o3	SF-36 (su salud actual,¿le limita para coger o llevar la bolsa de la compra?)		1	Yes, very much		Categoric	Survey (online/paper format)	2021 -	23/09/2022	13209													●
				2	Yes, a little
				3	No, not at all
409	b3_o4	SF-36 (su salud actual,¿le limita para subir varios pisos por la escalera?)		1	Yes, very much		Categoric	Survey (online/paper format)	2021 -	23/09/2022	13166													●
				2	Yes, a little
				3	No, not at all
410	b3_o5	SF-36 (su salud actual,¿le limita para subir un solo piso por la escalera?)		1	Yes, very much		Categoric	Survey (online/paper format)	2021 -	23/09/2022	13021													●
				2	Yes, a little
				3	No, not at all
411	b3_o6	SF-36 (su salud actual,¿le limita para agacharse o arrodillarse?)		1	Yes, very much		Categoric	Survey (online/paper format)	2021 -	23/09/2022	13157													●
				2	Yes, a little
				3	No, not at all
412	b3_o7	SF-36 (su salud actual,¿le limita para caminar un kilómetro o más?)		1	Yes, very much		Categoric	Survey (online/paper format)	2021 -	23/09/2022	13158													●
				2	Yes, a little
				3	No, not at all
413	b3_o8	SF-36 (su salud actual,¿le limita para caminar varios centenares de metros?)		1	Yes, very much		Categoric	Survey (online/paper format)	2021 -	23/09/2022	13003													●
				2	Yes, a little
				3	No, not at all
414	b3_o9	SF-36 (su salud actual,¿le limita para caminar unos 100 metros?)		1	Yes, very much		Categoric	Survey (online/paper format)	2021 -	23/09/2022	12950													●
				2	Yes, a little
				3	No, not at all
415	b3_o10	SF-36 (su salud actual,¿le limita para bañarse o vestirse por sí mismo/a?)		1	Yes, very much		Categoric	Survey (online/paper format)	2021 -	23/09/2022	13154													●
				2	Yes, a little
				3	No, not at all
416	b4_o1	SF-36 (En las últimas 4 semanas, ¿Con qué frecuencia tuvo que reducir el tiempo dedicado al trabajo u otras actividades cotidianas a causa de su salud física?)		1	Always		Categoric	Survey (online/paper format)	2021 -	23/09/2022	13262													●
				2	Almost always
				3	Sometimes
				4	Almost never
				5	Never
417	b4_o2	SF-36 (En las últimas 4 semanas, ¿Con qué frecuencia hizo menos de lo que hubiera querido hacer a causa de su salud física?)		1	Always		Categoric	Survey (online/paper format)	2021 -	23/09/2022	13197													●
				2	Almost always
				3	Sometimes
				4	Almost never
				5	Never
418	b4_o3	SF-36 (En las últimas 4 semanas, ¿Con qué frecuencia estuvo limitada en el tipo de trabajo u otras actividades a causa de su salud física?)		1	Always		Categoric	Survey (online/paper format)	2021 -	23/09/2022	13146													●
				2	Almost always
				3	Sometimes
				4	Almost never
				5	Never
419	b4_o4	SF-36 (En las últimas 4 semanas, ¿Con qué frecuencia tuvo dificultad para hacer su trabajo u otras actividades cotidianas a causa de su salud física?)		1	Always		Categoric	Survey (online/paper format)	2021 -	23/09/2022	13201													●
				2	Almost always
				3	Sometimes
				4	Almost never
				5	Never
420	b5_o1	SF-36 (En las últimas 4 semanas, ¿con qué frecuencia tuvo que reducir el tiempo dedicado al trabajo u otras actividades cotidianas a causa de algún problema emocional (triste, deprimido, nervioso)?)		1	Always		Categoric	Survey (online/paper format)	2021 -	23/09/2022	13252													●
				2	Almost always
				3	Sometimes
				4	Almost never
				5	Never
421	b5_o2	SF-36 (En las últimas 4 semanas, ¿con qué frecuencia hizo menos de lo que hubiera querido hacer a causa de algún problema emocional (triste, deprimido, nervioso)?)		1	Always		Categoric	Survey (online/paper format)	2021 -	23/09/2022	13185													●
				2	Almost always
				3	Sometimes
				4	Almost never
				5	Never
422	b5_o3	SF-36 (En las últimas 4 semanas, ¿con qué frecuencia hizo su trabajo u otras actividades cotidianas menoscuidadosamente que de costumbre a causa de algún problema emocional (triste, deprimido, nervioso)?)		1	Always		Categoric	Survey (online/paper format)	2021 -	23/09/2022	13171													●
				2	Almost always
				3	Sometimes
				4	Almost never
				5	Never
423	b6	SF-36 (En las últimas 4 semanas, ¿hasta qué punto susalud física o los problemas emocionales han difi cultadosus actividades sociales habituales con la familia, losamigos, los vecinos u otras personas?)		1	Nothing		Categoric	Survey (online/paper format)	2021 -	23/09/2022	13355													●
				2	A little bit
				3	Regular
				4	Quite a bit
				5	Very much
424	b7	SF-36 (¿Tuvo dolor en alguna parte del cuerpo durante las cuatro últimas semanas?)		1	No, none		Categoric	Survey (online/paper format)	2021 -	23/09/2022	13369													●
				2	Yes, very little
				3	Yes, a little
				4	Yes, moderately
				5	Yes, much
				6	Yes, very much
425	b8	SF-36 (En las últimas 4 semanas, ¿hasta qué punto el dolor le ha dificultado su trabajo habitual (incluido el trabajo fuera de casa y las tareas domésticas)?)		1	Nothing		Categoric	Survey (online/paper format)	2021 -	23/09/2022	13333													●
				2	A little bit
				3	Regular
				4	Quite a bit
				5	Very much
426	b9_o1	SF-36 (Durante las últimas cuatro semanas ¿con qué frecuencia se sintió lleno de vitalidad?)		1	Always		Categoric	Survey (online/paper format)	2021 -	23/09/2022	13345													●
				2	Almost always
				3	Sometimes
				4	Almost never
				5	Never
427	b9_o2	SF-36 (Durante las últimas cuatro semanas ¿con qué frecuencia estuvo muy nervioso??)		1	Always		Categoric	Survey (online/paper format)	2021 -	23/09/2022	13297													●
				2	Almost always
				3	Sometimes
				4	Almost never
				5	Never
428	b9_o3	SF-36 (Durante las últimas cuatro semanas ¿con qué frecuencia se sintió tan bajo de moral que nada podía animarlo??)		1	Always		Categoric	Survey (online/paper format)	2021 -	23/09/2022	13308													●
				2	Almost always
				3	Sometimes
				4	Almost never
				5	Never
429	b9_o4	SF-36 (Durante las últimas cuatro semanas ¿con qué frecuencia se sintió calmado y tranquilo?)		1	Always		Categoric	Survey (online/paper format)	2021 -	23/09/2022	13333													●
				2	Almost always
				3	Sometimes
				4	Almost never
				5	Never
430	b9_o5	SF-36 (Durante las últimas cuatro semanas ¿con qué frecuencia tuvo mucha energía?)		1	Always		Categoric	Survey (online/paper format)	2021 -	23/09/2022	13292													●
				2	Almost always
				3	Sometimes
				4	Almost never
				5	Never
431	b9_o6	SF-36 (Durante las últimas cuatro semanas ¿con qué frecuencia se sintió desanimado y deprimido?)		1	Always		Categoric	Survey (online/paper format)	2021 -	23/09/2022	13305													●
				2	Almost always
				3	Sometimes
				4	Almost never
				5	Never
432	b9_o7	SF-36 (Durante las últimas cuatro semanas ¿con qué frecuencia se sintió agotado?)		1	Always		Categoric	Survey (online/paper format)	2021 -	23/09/2022	13306													●
				2	Almost always
				3	Sometimes
				4	Almost never
				5	Never
433	b9_o8	SF-36 (Durante las últimas cuatro semanas ¿con qué frecuencia se sintió feliz?)		1	Always		Categoric	Survey (online/paper format)	2021 -	23/09/2022	13303													●
				2	Almost always
				3	Sometimes
				4	Almost never
				5	Never
434	b9_o9	SF-36 (Durante las últimas cuatro semanas ¿con qué frecuencia se sintió cansado?)		1	Always		Categoric	Survey (online/paper format)	2021 -	23/09/2022	13328													●
				2	Almost always
				3	Sometimes
				4	Almost never
				5	Never
435	b10	SF-36 (Durante las últimas cuatro semanas ¿con qué frecuencia la salud física o los problemas emocionales le han dificultado sus actividades sociales (como visitar a los amigos o familiares)?)		1	Always		Categoric	Survey (online/paper format)	2021 -	23/09/2022	13339													●
				2	Almost always
				3	Often
				4	Some of the time
				5	Only some of the time
				6	Never
436	b11_o1	SF-36 (Verdadero o falso: Creo que me pongo enfermo más fácilmente que otras personas)		1	Absolutely true		Categoric	Survey (online/paper format)	2021 -	23/09/2022	13338													●
				2	Quite true
				3	Don't know
				4	Quite false
				5	Totally false
437	b11_o2	SF-36 (Verdadero o falso: Estoy tan sano como cualquiera)		1	Absolutely true		Categoric	Survey (online/paper format)	2021 -	23/09/2022	13338													●
				2	Quite true
				3	Don't know
				4	Quite false
				5	Totally false
438	b11_o3	SF-36 (Verdadero o falso: Creo que mi salud va a empeorar)		1	Absolutely true		Categoric	Survey (online/paper format)	2021 -	23/09/2022	13317													●
				2	Quite true
				3	Don't know
				4	Quite false
				5	Totally false
439	b11_o4	SF-36 (Verdadero o falso: Mi salud es excelente)		1	Absolutely true		Categoric	Survey (online/paper format)	2021 -	23/09/2022	13305													●
				2	Quite true
				3	Don't know
				4	Quite false
				5	Totally false
440	actualidad	Which diagram you think best represents your current body shape?		1	Fig. 1		Categoric	Survey (online/paper format)	2021 -	23/09/2022	12898														●
				2	Fig. 2
				3	Fig. 3
				4	Fig. 4
				5	Fig. 5
				6	Fig. 6
				7	Fig. 7
				8	Fig. 8
				9	Fig. 9
441	cinco_anos	Which diagram you think best represents your body shape when you was 5 years old?		1	Fig. 1		Categoric	Survey (online/paper format)	2021 -	23/09/2022	12861														●
				2	Fig. 2
				3	Fig. 3
				4	Fig. 4
				5	Fig. 5
				6	Fig. 6
				7	Fig. 7
				8	Fig. 8
				9	Fig. 9
442	veinte_anos	Which diagram you think best represents your body shape when you was 20 years old?		1	Fig. 1		Categoric	Survey (online/paper format)	2021 -	23/09/2022	13078														●
				2	Fig. 2
				3	Fig. 3
				4	Fig. 4
				5	Fig. 5
				6	Fig. 6
				7	Fig. 7
				8	Fig. 8
				9	Fig. 9
443	treinta_anos	Which diagram you think best represents your body shape when you was 30 years old?		1	Fig. 1		Categoric	Survey (online/paper format)	2021 -	23/09/2022	13097														●
				2	Fig. 2
				3	Fig. 3
				4	Fig. 4
				5	Fig. 5
				6	Fig. 6
				7	Fig. 7
				8	Fig. 8
				9	Fig. 9
444	cuarenta_anos	Which diagram you think best represents your body shape when you was 40 years old?		1	Fig. 1		Categoric	Survey (online/paper format)	2021 -	23/09/2022	12955														●
				2	Fig. 2
				3	Fig. 3
				4	Fig. 4
				5	Fig. 5
				6	Fig. 6
				7	Fig. 7
				8	Fig. 8
				9	Fig. 9
445	cincuenta_anos	Which diagram you think best represents your body shape when you was 50 years old?		1	Fig. 1		Categoric	Survey (online/paper format)	2021 -	23/09/2022	8553														●
				2	Fig. 2
				3	Fig. 3
				4	Fig. 4
				5	Fig. 5
				6	Fig. 6
				7	Fig. 7
				8	Fig. 8
				9	Fig. 9
446	sesenta_anos	Which diagram you think best represents your body shape when you was 60 years old?		1	Fig. 1		Categoric	Survey (online/paper format)	2021 -	23/09/2022	4664														●
				2	Fig. 2
				3	Fig. 3
				4	Fig. 4
				5	Fig. 5
				6	Fig. 6
				7	Fig. 7
				8	Fig. 8
				9	Fig. 9
447	c1	How much time do you spend sitting on a typical workday ?		1	Never		Categoric	Survey (online/paper format)	2021 -	23/09/2022	13334														●
				2	<30 min/day
				3	30-59 min/day
				4	1 hour/day
				5	2 hours/day
				6	3 hours/day
				7	4 hours/day
				8	5 hours/day
				9	6 hours/day
				10	7 hours/day
				11	8 hours/day
				12	9 hours/day
				13	>9 hours/day
448	c1_finde	How much time do you spend sitting on a typical weekend?		1	Never		Categoric	Survey (online/paper format)	2021 -	23/09/2022	13320														●
				2	<30 min/day
				3	30-59 min/day
				4	1 hour/day
				5	2 hours/day
				6	3 hours/day
				7	4 hours/day
				8	5 hours/day
				9	6 hours/day
				10	7 hours/day
				11	8 hours/day
				12	9 hours/day
				13	>9 hours/day
449	c2	How much time do you spend on your feet on a typical workday?		1	Never		Categoric	Survey (online/paper format)	2021 -	23/09/2022	13280														●
				2	<30 min/day
				3	30-59 min/day
				4	1 hour/day
				5	2 hours/day
				6	3 hours/day
				7	4 hours/day
				8	5 hours/day
				9	6 hours/day
				10	7 hours/day
				11	8 hours/day
				12	9 hours/day
				13	>9 hours/day
450	c2_finde	How much time do you spend on your feet on a typical weekend?		1	Never		Categoric	Survey (online/paper format)	2021 -	23/09/2022	13246														●
				2	<30 min/day
				3	30-59 min/day
				4	1 hour/day
				5	2 hours/day
				6	3 hours/day
				7	4 hours/day
				8	5 hours/day
				9	6 hours/day
				10	7 hours/day
				11	8 hours/day
				12	9 hours/day
				13	>9 hours/day
451	c3	How much time do you spend doing activities that are more intense than standing on a typical workday?		1	Never		Categoric	Survey (online/paper format)	2021 -	23/09/2022	13248														●
				2	<30 min/day
				3	30-59 min/day
				4	1 hour/day
				5	2 hours/day
				6	3 hours/day
				7	4 hours/day
				8	5 hours/day
				9	6 hours/day
				10	7 hours/day
				11	8 hours/day
				12	9 hours/day
				13	>9 hours/day
452	c3_finde	How much time do you spend doing activities that are more intense than standing on a typical weekend?		1	Never		Categoric	Survey (online/paper format)	2021 -	23/09/2022	13234														●
				2	<30 min/day
				3	30-59 min/day
				4	1 hour/day
				5	2 hours/day
				6	3 hours/day
				7	4 hours/day
				8	5 hours/day
				9	6 hours/day
				10	7 hours/day
				11	8 hours/day
				12	9 hours/day
				13	>9 hours/day
453	c4	How much time do you spend sleeping at night on a typical workday?		1	Never		Categoric	Survey (online/paper format)	2021 -	23/09/2022	13344														●
				2	<30 min/day
				3	30-59 min/day
				4	1 hour/day
				5	2 hours/day
				6	3 hours/day
				7	4 hours/day
				8	5 hours/day
				9	6 hours/day
				10	7 hours/day
				11	8 hours/day
				12	9 hours/day
				13	>9 hours/day
454	c4_finde	How much time do you spend sleeping at night on a typical weekend?		1	Never		Categoric	Survey (online/paper format)	2021 -	23/09/2022	13357														●
				2	<30 min/day
				3	30-59 min/day
				4	1 hour/day
				5	2 hours/day
				6	3 hours/day
				7	4 hours/day
				8	5 hours/day
				9	6 hours/day
				10	7 hours/day
				11	8 hours/day
				12	9 hours/day
				13	>9 hours/day
455	c5	How much time do you spend napping on a typical workday?		1	Never		Categoric	Survey (online/paper format)	2021 -	23/09/2022	13330														●
				2	<30 min/day
				3	30-59 min/day
				4	1 hour/day
				5	2 hours/day
				6	>2 hours/day
456	c5_finde	How much time do you spend napping on a typical weekend?		1	Never		Categoric	Survey (online/paper format)	2021 -	23/09/2022	13299														●
				2	<30 min/day
				3	30-59 min/day
				4	1 hour/day
				5	2 hours/day
				6	>2 hours/day
457	c6	how much time are you exposed to the sun on a typical workday in summer?		1	Never		Categoric	Survey (online/paper format)	2021 -	23/09/2022	13307														●
				2	<30 min/day
				3	30-59 min/day
				4	1 hour/day
				5	2 hours/day
				6	3 hours/day
				7	4 hours/day
				8	5 hours/day
				9	6 hours/day
				10	7 hours/day
				11	8 hours/day
				12	9 hours/day
				13	>9 hours/day
458	c6_finde	how much time are you exposed to the sun on a typical weekend in summer?		1	Never		Categoric	Survey (online/paper format)	2021 -	23/09/2022	13310														●
				2	<30 min/day
				3	30-59 min/day
				4	1 hour/day
				5	2 hours/day
				6	3 hours/day
				7	4 hours/day
				8	5 hours/day
				9	6 hours/day
				10	7 hours/day
				11	8 hours/day
				12	9 hours/day
				13	>9 hours/day
459	c7	how much time are you exposed to the sun on a typical workday in winter?		1	Never		Categoric	Survey (online/paper format)	2021 -	23/09/2022	13271														●
				2	<30 min/day
				3	30-59 min/day
				4	1 hour/day
				5	2 hours/day
				6	3 hours/day
				7	4 hours/day
				8	5 hours/day
				9	6 hours/day
				10	7 hours/day
				11	8 hours/day
				12	9 hours/day
				13	>9 hours/day
460	c7_finde	how much time are you exposed to the sun on a typical weekend in winter?		1	Never		Categoric	Survey (online/paper format)	2021 -	23/09/2022	13267														●
				2	<30 min/day
				3	30-59 min/day
				4	1 hour/day
				5	2 hours/day
				6	3 hours/day
				7	4 hours/day
				8	5 hours/day
				9	6 hours/day
				10	7 hours/day
				11	8 hours/day
				12	9 hours/day
				13	>9 hours/day
461	c8	How much time do you spend on household duties on a typical workday?		1	Never		Categoric	Survey (online/paper format)	2021 -	23/09/2022	13321														●
				2	<30 min/day
				3	30-59 min/day
				4	1 hour/day
				5	2 hours/day
				6	3 hours/day
				7	4 hours/day
				8	5 hours/day
				9	6 hours/day
				10	7 hours/day
				11	8 hours/day
				12	9 hours/day
				13	>9 hours/day
462	c8_finde	How much time do you spend on household duties on a typical weekend?		1	Never		Categoric	Survey (online/paper format)	2021 -	23/09/2022	13303														●
				2	<30 min/day
				3	30-59 min/day
				4	1 hour/day
				5	2 hours/day
				6	3 hours/day
				7	4 hours/day
				8	5 hours/day
				9	6 hours/day
				10	7 hours/day
				11	8 hours/day
				12	9 hours/day
				13	>9 hours/day
463	trabajo_turnos	Do you works in shifts?		1	Yes		Categoric	Survey (online/paper format)	2021 -	23/09/2022	10759														●
				0	No
				2	DK/DA
464	trabajo_finde	Do you works on weekends?		1	Yes		Categoric	Survey (online/paper format)	2021 -	23/09/2022	10053														●
				0	No
				2	DK/DA
465	c9_trabajo1	What type of physical activity do you do at work 1?		1	Sedentary occupation		Categoric	Survey (online/paper format)	2021 -	23/09/2022	7271														●
				2	Standing occupation
				3	Manual labor
				4	Heavy manual labor
				5	DK/DA
466	ocupacion_sedentaria_t1	Sedentary occupation response (job 1)	0	24		hours per day	Numeric	Survey (online/paper format)	2021 -	23/09/2022	5959														●
467	ocupacion_pie_t1	Standing occupation response (job 1)	0	24		hours per day	Numeric	Survey (online/paper format)	2021 -	23/09/2022	3912														●
468	trabajo_manual_t1	Manual labor response (job 1)	0	24		hours per day	Numeric	Survey (online/paper format)	2021 -	23/09/2022	2533														●
469	trabajo_fuerte_t1	Heavy manual labor response (job 1)	0	24		hours per day	Numeric	Survey (online/paper format)	2021 -	23/09/2022	1952														●
470	c9_trabajo2	What type of physical activity do you do at work 2?		1	Sedentary occupation		Categoric	Survey (online/paper format)	2021 -	23/09/2022	2662														●
				2	Standing occupation
				3	Manual labor
				4	Heavy manual labor
				5	DK/DA
471	ocupacion_sedentaria_t2	Sedentary occupation response (job 2)	0	24		hours per day	Numeric	Survey (online/paper format)	2021 -	23/09/2022	561														●
472	ocupacion_pie_t2	Standing occupation response (job 2)	0	24		hours per day	Numeric	Survey (online/paper format)	2021 -	23/09/2022	566														●
473	trabajo_manual_t2	Manual labor response (job 2)	0	24		hours per day	Numeric	Survey (online/paper format)	2021 -	23/09/2022	367														●
474	trabajo_fuerte_t2	Heavy manual labor response (job 2)	0	24		hours per day	Numeric	Survey (online/paper format)	2021 -	23/09/2022	267														●
475	c9_trabajo3	What type of physical activity do you do at work 3?		1	Sedentary occupation		Categoric	Survey (online/paper format)	2021 -	23/09/2022	2260														●
				2	Standing occupation
				3	Manual labor
				4	Heavy manual labor
				5	DK/DA
476	ocupacion_sedentaria_t3	Sedentary occupation response (job 3)	0	24		hours per day	Numeric	Survey (online/paper format)	2021 -	23/09/2022	186														●
477	ocupacion_pie_t3	Standing occupation response (job 3)	0	24		hours per day	Numeric	Survey (online/paper format)	2021 -	23/09/2022	187														●
478	trabajo_manual_t3	Manual labor response (job 3)	0	24		hours per day	Numeric	Survey (online/paper format)	2021 -	23/09/2022	152														●
479	trabajo_fuerte_t3	Heavy manual labor response (job 3)	0	24		hours per day	Numeric	Survey (online/paper format)	2021 -	23/09/2022	129														●
480	c10_dias_semana	During the last 7 days, on how many days did you walk for at least 10 minutes at a time?	0	7		days per week	Numeric	Survey (online/paper format)	2021 -	23/09/2022	12456														●
481	c10_ninguna_caminata	During the last 7 days, on how many days did you walk for at least 10 minutes at a time?		0	Some		Categoric	Survey (online/paper format)	2021 -	23/09/2022	1187														●
				1	None
482	c11_horas_dia	Total time spent walking on one of those days	0	24		hours per day	Numeric	Survey (online/paper format)	2021 -	23/09/2022	9234														●
483	c11_minutos_dia	Total time spent walking on one of those days	0	1440		minutes/day	Numeric	Survey (online/paper format)	2021 -	23/09/2022	5200														●
484	c11_nsnc	Total time spent walking on one of those days		0	Some		Categoric	Survey (online/paper format)	2021 -	23/09/2022	932														●
				1	DK/DA
485	c12_horas_dia	Time spent sitting during a business day	0	24		hours per day	Numeric	Survey (online/paper format)	2021 -	23/09/2022	11964														●
486	c12_minutos_dia	Time spent sitting during a business day	0	1440		minutes/day	Numeric	Survey (online/paper format)	2021 -	23/09/2022	2421														●
487	c12_nsnc	Time spent sitting during a business day		0	Some		Categoric	Survey (online/paper format)	2021 -	23/09/2022	1345														●
				1	DK/DA
488	c13_dias_semana	During the last 7 days, on how many days did you do moderate physical activities such as carrying light weights, or riding a bike at regular speed? Do not include walking	0	7		days per week	Numeric	Survey (online/paper format)	2021 -	23/09/2022	9540														●
489	c13_ninguna_actividad	During the last 7 days, on how many days did you do moderate physical activities such as carrying light weights, or riding a bike at regular speed? Do not include walking		0	Some		Categoric	Survey (online/paper format)	2021 -	23/09/2022	4318														●
				1	None
490	c14_horas_dia	Time spent in a moderate physical activity on one of those days	0	24		hours per day	Numeric	Survey (online/paper format)	2021 -	23/09/2022	7290														●
491	c14_minutos_dia	Time spent in a moderate physical activity on one of those days	0	1440		minutes/day	Numeric	Survey (online/paper format)	2021 -	23/09/2022	2819														●
492	c14_nsnc	Time spent (hours/day) in a moderate physical activity on one of those days		0	Some		Categoric	Survey (online/paper format)	2021 -	23/09/2022	633														●
				1	DK/DA
493	c15_dias_semana	During the last 7 days, on how many of them did you perform intense physical activities such as heavy lifting, digging, aerobic exercise or fast cycling?	0	7		days per week	Numeric	Survey (online/paper format)	2021 -	23/09/2022	7650														●
494	c15_ninguna_actividad	During the last 7 days, on how many of them did you perform intense physical activities such as heavy lifting, digging, aerobic exercise or fast cycling?		0	Some		Categoric	Survey (online/paper format)	2021 -	23/09/2022	6081														●
				1	None
495	c16_horas_dia	Time spent in intense physical activity on one of those days	0	24		hours per day	Numeric	Survey (online/paper format)	2021 -	23/09/2022	6016														●
496	c16_minutos_dia	Time spent in intense physical activity on one of those days	0	1440		minutes/day	Numeric	Survey (online/paper format)	2021 -	23/09/2022	2248														●
497	c16_nsnc	Time spent in intense physical activity on one of those days		0	Some		Categoric	Survey (online/paper format)	2021 -	23/09/2022	409														●
				1	DK/DA
498	c17	Do you practice any sport regularly?		1	Yes		Categoric	Survey (online/paper format)	2021 -	23/09/2022	13177														●
				0	No
				2	DK/DA
499	c18	Have you practiced any sport during the last 12 months?		1	Yes		Categoric	Survey (online/paper format)	2021 -	23/09/2022	13206														●
				0	No
				2	DK/DA
500	n_meses_ciclismo	Months of cycling in the last year	0	12		months per year	Numeric	Survey (online/paper format)	2021 -	23/09/2022	2142														●
501	frecuencia_ciclismo	Number of times per week that you agreed to cilcism					Numeric	Survey (online/paper format)	2021 -	23/09/2022	2018														●
502	promedio_ciclismo	Average time for each cycling practice				minutes	Numeric	Survey (online/paper format)	2021 -	23/09/2022	2012														●
503	n_meses_senderismo	Months of hiking in the last year	0	12		months per year	Numeric	Survey (online/paper format)	2021 -	23/09/2022	4100														●
504	frecuencia_senderismo	Number of times per week that you agreed to hike					Numeric	Survey (online/paper format)	2021 -	23/09/2022	3952														●
505	promedio_senderismo	Average time for each hiking practice				minutes	Numeric	Survey (online/paper format)	2021 -	23/09/2022	3927														●
506	n_meses_correr	Months of running in the last year	0	12		months per year	Numeric	Survey (online/paper format)	2021 -	23/09/2022	1353														●
507	frecuencia_correr	Number of times per week that you agreed to do running					Numeric	Survey (online/paper format)	2021 -	23/09/2022	1205														●
508	promedio_correr	Average time for each running practice				minutes	Numeric	Survey (online/paper format)	2021 -	23/09/2022	1185														●
509	n_meses_baloncesto	Months of basketball playing in the last year	0	12		months per year	Numeric	Survey (online/paper format)	2021 -	23/09/2022	355														●
510	frecuencia_baloncesto	Number of times per week that you agreed to play basketball					Numeric	Survey (online/paper format)	2021 -	23/09/2022	200														●
511	promedio_baloncesto	Average time for each basketball playing practice				minutes	Numeric	Survey (online/paper format)	2021 -	23/09/2022	210														●
512	n_meses_futbol	Months of football playing in the last year	0	12		months per year	Numeric	Survey (online/paper format)	2021 -	23/09/2022	414														●
513	frecuencia_futbol	Number of times per week that you agreed to play football					Numeric	Survey (online/paper format)	2021 -	23/09/2022	261														●
514	promedio_futbol	Average time for each football playing practice				minutes	Numeric	Survey (online/paper format)	2021 -	23/09/2022	270														●
515	n_meses_natacion	Months of swimming in the last year	0	12		months per year	Numeric	Survey (online/paper format)	2021 -	23/09/2022	1256														●
516	frecuencia_natacion	Number of times per week that you agreed to swim					Numeric	Survey (online/paper format)	2021 -	23/09/2022	1114														●
517	promedio_natacion	Average time for each swimming practice				minutes	Numeric	Survey (online/paper format)	2021 -	23/09/2022	1105														●
518	n_meses_crossfit	Months of workout (Crossfit, gym) in the last year	0	12		months per year	Numeric	Survey (online/paper format)	2021 -	23/09/2022	1867														●
519	frecuencia_crossfit	Number of times per week that you agreed to workout (Crossfit, gym)					Numeric	Survey (online/paper format)	2021 -	23/09/2022	1703														●
520	promedio_crossfit	Average time for each workout (Crossfit, gym) sesion				minutes	Numeric	Survey (online/paper format)	2021 -	23/09/2022	1686														●
521	n_meses_tenis	Months of tennis playing in the last year	0	12		months per year	Numeric	Survey (online/paper format)	2021 -	23/09/2022	941														●
522	frecuencia_tenis	Number of times per week that you agreed to play tennis					Numeric	Survey (online/paper format)	2021 -	23/09/2022	779														●
523	promedio_tenis	Average time for each tennis playing practice				minutes	Numeric	Survey (online/paper format)	2021 -	23/09/2022	783														●
524	n_meses_pingpong	Months of table tennis playing in the last year	0	12		months per year	Numeric	Survey (online/paper format)	2021 -	23/09/2022	340														●
525	frecuencia_pingpong	Number of times per week that you agreed to play table tennis					Numeric	Survey (online/paper format)	2021 -	23/09/2022	184														●
526	promedio_pingpong	Average time for each table tennis playing practice				minutes	Numeric	Survey (online/paper format)	2021 -	23/09/2022	196														●
527	n_meses_balonmano	Months of handball playing in the last year	0	12		months per year	Numeric	Survey (online/paper format)	2021 -	23/09/2022	306														●
528	frecuencia_balonmano	Number of times per week that you agreed to play handball					Numeric	Survey (online/paper format)	2021 -	23/09/2022	150														●
529	promedio_balonmano	Average time for each handball playing practice				minutes	Numeric	Survey (online/paper format)	2021 -	23/09/2022	156														●
530	n_meses_marciales	Months of martial arts training in the last year	0	12		months per year	Numeric	Survey (online/paper format)	2021 -	23/09/2022	387														●
531	frecuencia_marciales	Number of times per week that you agreed to practise martial arts					Numeric	Survey (online/paper format)	2021 -	23/09/2022	230														●
532	promedio_marciales	Average time for each martial arts practice				minutes	Numeric	Survey (online/paper format)	2021 -	23/09/2022	237														●
533	n_meses_patinaje	Months of skating in the last year	0	12		months per year	Numeric	Survey (online/paper format)	2021 -	23/09/2022	382														●
534	frecuencia_patinaje	Number of times per week that you agreed to skate					Numeric	Survey (online/paper format)	2021 -	23/09/2022	227														●
535	promedio_patinaje	Average time for each skating practice				minutes	Numeric	Survey (online/paper format)	2021 -	23/09/2022	236														●
536	n_meses_golf	Months of golf playing in the last year	0	12		months per year	Numeric	Survey (online/paper format)	2021 -	23/09/2022	478														●
537	frecuencia_golf	Number of times per week that you agreed to play golf					Numeric	Survey (online/paper format)	2021 -	23/09/2022	311														●
538	promedio_golf	Average time for each golf playing practice				minutes	Numeric	Survey (online/paper format)	2021 -	23/09/2022	321														●
539	n_meses_taichi	Months of Tai Chi practise in the last year	0	12		months per year	Numeric	Survey (online/paper format)	2021 -	23/09/2022	349														●
540	frecuencia_taichi	Number of times per week that you agreed to do Tai Chi					Numeric	Survey (online/paper format)	2021 -	23/09/2022	196														●
541	promedio_taichi	Average time for each Tai Chi session				minutes	Numeric	Survey (online/paper format)	2021 -	23/09/2022	205														●
542	n_meses_yoga	Months of Yoga/Pilates practise in the last year	0	12		months per year	Numeric	Survey (online/paper format)	2021 -	23/09/2022	2163														●
543	frecuencia_yoga	Number of times per week that you agreed to do Yoga/Pilates					Numeric	Survey (online/paper format)	2021 -	23/09/2022	2004														●
544	promedio_yoga	Average time for each Yoga/Pilates session				minutes	Numeric	Survey (online/paper format)	2021 -	23/09/2022	1985														●
545	n_meses_escalada	Months of climbing in the last year	0	12		months per year	Numeric	Survey (online/paper format)	2021 -	23/09/2022	380														●
546	frecuencia_escalada	Number of times per week that you agreed to climb					Numeric	Survey (online/paper format)	2021 -	23/09/2022	218														●
547	promedio_escalada	Average time for each climbing practice				minutes	Numeric	Survey (online/paper format)	2021 -	23/09/2022	229														●
548	n_meses_voleibol	Months of volleyball playing in the last year	0	12		months per year	Numeric	Survey (online/paper format)	2021 -	23/09/2022	300														●
549	frecuencia_voleibol	Number of times per week that you agreed to play volleyball					Numeric	Survey (online/paper format)	2021 -	23/09/2022	144														●
550	promedio_voleibol	Average time for each volleyball playing practice				minutes	Numeric	Survey (online/paper format)	2021 -	23/09/2022	154														●
551	n_meses_zumba	Months of doing aerobics/zumba in the last year	0	12		months per year	Numeric	Survey (online/paper format)	2021 -	23/09/2022	654														●
552	frecuencia_zumba	Number of times per week that you agreed to do aerobics/zumba					Numeric	Survey (online/paper format)	2021 -	23/09/2022	499														●
553	promedio_zumba	Average time for each aerobics/zumba practice				minutes	Numeric	Survey (online/paper format)	2021 -	23/09/2022	509														●
554	n_meses_atletismo	Months of doing athletics in the last year	0	12		months per year	Numeric	Survey (online/paper format)	2021 -	23/09/2022	323														●
555	frecuencia_atletismo	Number of times per week that you agreed to do athletics					Numeric	Survey (online/paper format)	2021 -	23/09/2022	166														●
556	promedio_atletismo	Average time for each athletics practice				minutes	Numeric	Survey (online/paper format)	2021 -	23/09/2022	174														●
557	n_meses_baile	Months of dancing in the last year	0	12		months per year	Numeric	Survey (online/paper format)	2021 -	23/09/2022	605														●
558	frecuencia_baile	Number of times per week that you agreed to dance					Numeric	Survey (online/paper format)	2021 -	23/09/2022	443														●
559	promedio_baile	Average time for each dancing practice				minutes	Numeric	Survey (online/paper format)	2021 -	23/09/2022	446														●
560	n_meses_bolos	Months of bowling in the last year	0	12		months per year	Numeric	Survey (online/paper format)	2021 -	23/09/2022	327														●
561	frecuencia_bolos	Number of times per week that you agreed to play bowling					Numeric	Survey (online/paper format)	2021 -	23/09/2022	174														●
562	promedio_bolos	Average time for each bowling practice				minutes	Numeric	Survey (online/paper format)	2021 -	23/09/2022	178														●
563	d1	In your lifetime, have you smoked? ("YES" = ≥100 cigarettes or 360 grams of tobacco in lifetime)		1	Yes		Categoric	Survey (online/paper format)	2021 -	23/09/2022	13368															●
				0	No
				2	DK/DA
564	d1b	Have you ever smoked regularly, i.e., ≥1 cigarette per day for ≥6 months?		1	Yes		Categoric	Survey (online/paper format)	2021 -	23/09/2022	8430															●
				0	No
				2	DK/DA
565	edad_inicio_fumar	How old were you when you started smoking?	0	150		years	numeric	Survey (online/paper format)	2021 -	23/09/2022	7663															●
566	edad_inicio_fumar_nsnc	How old were you when you started smoking?		0			Categoric	Survey (online/paper format)	2021 -	23/09/2022	239															●
				1	DK/DA
567	d3	Do you currently smoke (considering currently as in the previous month)?		1	Yes		Categoric	Survey (online/paper format)	2021 -	23/09/2022	7806															●
				0	No
				2	DK/DA
568	num_cigarrillos	Number of cigarettes					numeric	Survey (online/paper format)	2021 -	23/09/2022	2355															●
569	consumo_cigarrillos	Frequency of cigarette consumption		1	Day		Categoric	Survey (online/paper format)	2021 -	23/09/2022	2257															●
				2	Week
				3	Month
				4	Year
570	num_puros	Number of cigars					numeric	Survey (online/paper format)	2021 -	23/09/2022	667															●
571	consumo_puros	Frequency of cigars consumption		1	Day		Categoric	Survey (online/paper format)	2021 -	23/09/2022	225															●
				2	Week
				3	Month
				4	Year
572	cant_tabaco_pipa	Quantity of pipe tobacco					numeric	Survey (online/paper format)	2021 -	23/09/2022	631															●
573	consumo_tabaco_pipa	Frequency of pipe tobacco consumption		1	Day		Categoric	Survey (online/paper format)	2021 -	23/09/2022	186															●
				2	Week
				3	Month
				4	Year
574	d4b	What type of tobacco do you smoke?		1	Commercial blonde		Categoric	Survey (online/paper format)	2021 -	23/09/2022	2388															●
				2	Commercial black
				3	Rolling blond
				4	Rolling black
				5	Commercial blond and black
				6	Rolling blond and black
				7	Commercial and rolling blond
				8	Commercial and rolling black
				9	DK/DA
575	d5	Have you stopped smoking or do you smoke less than before?		1	Yes		Categoric	Survey (online/paper format)	2021 -	23/09/2022	2406															●
				0	No
				2	DK/DA
576	edad_fin_fumar		0	150		years	numeric	Survey (online/paper format)	2021 -	23/09/2022	997															●
577	edad_fin_fumar_nsnc	How old were you when you stopped or reduced smoking?		0			Categoric	Survey (online/paper format)	2021 -	23/09/2022	229															●
				1	DK/DA
578	num_cigarrillos_previo	Number of cigarettes before stopping/reducing smoking					numeric	Survey (online/paper format)	2021 -	23/09/2022	1154															●
579	consumo_cigarrillos_previo	Frequency of cigarette consumption before stopping/reducing smoking		1	Day		Categoric	Survey (online/paper format)	2021 -	23/09/2022	1045															●
				2	Week
				3	Month
				4	Year
580	num_puros_previo	Number of cigars before stopping/reducing smoking					numeric	Survey (online/paper format)	2021 -	23/09/2022	300															●
581	consumo_puros_previo	Frequency of cigars consumption before stopping/reducing smoking		1	Day		Categoric	Survey (online/paper format)	2021 -	23/09/2022	103															●
				2	Week
				3	Month
				4	Year
582	cant_tabaco_pipa_previo	Quantity of pipe tobacco before stopping/reducing smoking					numeric	Survey (online/paper format)	2021 -	23/09/2022	287															●
583	consumo_tabaco_pipa_previo	Frequency of pipe tobacco consumption before stopping/reducing smoking		1	Day		Categoric	Survey (online/paper format)	2021 -	23/09/2022	83															●
				2	Week
				3	Month
				4	Year
584	d8	During your childhood and adolescence, did anyone smoke regularly inside your home?		1	Yes		Categoric	Survey (online/paper format)	2021 -	23/09/2022	13321															●
				0	No
				2	DK/DA
585	num_personas_fumar	number of people that regularly smoked inside your home					numeric	Survey (online/paper format)	2021 -	23/09/2022	8772															●
586	num_personas_fumar_nsnc	number of people that regularly smoked inside your home		0			Categoric	Survey (online/paper format)	2021 -	23/09/2022	143															●
				1	DK/DA
587	d10	During your adult life, has anyone smoked regularly inside your home?		1	Yes		Categoric	Survey (online/paper format)	2021 -	23/09/2022	6063															●
				0	No
				2	DK/DA
588	num_personas_fuman	number of people that regularly smoke inside your home during your adult life					numeric	Survey (online/paper format)	2021 -	23/09/2022	3417															●
589	num_personas_fuman_nsnc	number of people that regularly smoke inside your home during your adult life		0			Categoric	Survey (online/paper format)	2021 -	23/09/2022	149															●
				1	DK/DA
590	d12	During your working life, did you share your workspace with people who smoked?		1	Yes		Categoric	Survey (online/paper format)	2021 -	23/09/2022	10152															●
				0	No
				2	DK/DA
591	tiempo_ambiente_humo	Time working in smoke laden environments				years	numeric	Survey (online/paper format)	2021 -	23/09/2022	3985															●
592	tiempo_ambiente_humo_nsnc	Time working in smoke laden environments		0			Categoric	Survey (online/paper format)	2021 -	23/09/2022	1357															●
				1	DK/DA
593	num_personas_fuman_trabajo	Number of people smoking in the workplace					numeric	Survey (online/paper format)	2021 -	23/09/2022	3554															●
594	num_personas_fuman_trabajo_nsnc	Number of people smoking in the workplace		0			Categoric	Survey (online/paper format)	2021 -	23/09/2022	1716															●
				1	DK/DA
595	d15	In your leisure time, do you frequent or have you frequented smoke-filled environments?		1	Yes		Categoric	Survey (online/paper format)	2021 -	23/09/2022	10375															●
				0	No
				2	DK/DA
596	humo_adolescencia	Time of exposure to smoke in leisure time during adolescence (<18 years old)					numeric	Survey (online/paper format)	2021 -	23/09/2022	5484															●
597	exposicion_humo_adolescencia	Frequency of exposure to smoke as a teenager (<18 years old)		1	Day		Categoric	Survey (online/paper format)	2021 -	23/09/2022	5213															●
				2	Week
				3	Month
				4	Year
598	humo_juventud	Time of exposure to smoke in leisure time during young age (19-30 years old)					numeric	Survey (online/paper format)	2021 -	23/09/2022	5817															●
599	exposicion_humo_juventud	Frequency of exposure to smoke as a young adult (19-30 years old)		1	Day		Categoric	Survey (online/paper format)	2021 -	23/09/2022	5558															●
				2	Week
				3	Month
				4	Year
600	humo_adulto	Time of exposure to smoke in leisure time during adulthood (>30 years old)					numeric	Survey (online/paper format)	2021 -	23/09/2022	5571															●
601	exposicion_humo_adulto	Frequency of exposure to smoke as an adult (>30 years old)		1	Day		Categoric	Survey (online/paper format)	2021 -	23/09/2022	4993															●
				2	Week
				3	Month
				4	Year
602	rosado	Average frequency of consumption of rosé wine (100 cc) in the past year		0	Never/ Almost never		Categoric	Survey (online/paper format)	2021 -	23/09/2022	11164															●
				1	1 - 3 drinks per month
				2	1 drink per week
				3	2-4 drinks per week
				4	5-6 drinks per week
				5	1 drink per day
				6	2-3 drinks per day
				7	4-6 drinks per day
				8	>6 drinks per day
603	moscatel	Average frequency of consumption of muscatel wine (50 cc) in the past year		0	Never/ Almost never		Categoric	Survey (online/paper format)	2021 -	23/09/2022	10862															●
				1	1 - 3 drinks per month
				2	1 drink per week
				3	2-4 drinks per week
				4	5-6 drinks per week
				5	1 drink per day
				6	2-3 drinks per day
				7	4-6 drinks per day
				8	>6 drinks per day
604	tinto_joven	Average frequency of consumption of young red wine (100 cc) in the past year		0	Never/ Almost never		Categoric	Survey (online/paper format)	2021 -	23/09/2022	11363															●
				1	1 - 3 drinks per month
				2	1 drink per week
				3	2-4 drinks per week
				4	5-6 drinks per week
				5	1 drink per day
				6	2-3 drinks per day
				7	4-6 drinks per day
				8	>6 drinks per day
605	tinto_anejo	Average frequency of consumption of aged red wine (100 cc) in the past year		0	Never/ Almost never		Categoric	Survey (online/paper format)	2021 -	23/09/2022	11377															●
				1	1 - 3 drinks per month
				2	1 drink per week
				3	2-4 drinks per week
				4	5-6 drinks per week
				5	1 drink per day
				6	2-3 drinks per day
				7	4-6 drinks per day
				8	>6 drinks per day
606	blanco_cava	Average frequency of consumption of white wine or cava (100 cc) in the past year		0	Never/ Almost never		Categoric	Survey (online/paper format)	2021 -	23/09/2022	11194															●
				1	1 - 3 drinks per month
				2	1 drink per week
				3	2-4 drinks per week
				4	5-6 drinks per week
				5	1 drink per day
				6	2-3 drinks per day
				7	4-6 drinks per day
				8	>6 drinks per day
607	cerveza	Average frequency of consumption of Beer (1 pitcher, 330 cc) in the past year		0	Never/ Almost never		Categoric	Survey (online/paper format)	2021 -	23/09/2022	11991															●
				1	1 - 3 drinks per month
				2	1 drink per week
				3	2-4 drinks per week
				4	5-6 drinks per week
				5	1 drink per day
				6	2-3 drinks per day
				7	4-6 drinks per day
				8	>6 drinks per day
608	cerveza_sin	Average frequency of consumption of non-alcoholic beer (1 pitcher, 330 cc) in the past year		0	Never/ Almost never		Categoric	Survey (online/paper format)	2021 -	23/09/2022	10568															●
				1	1 - 3 drinks per month
				2	1 drink per week
				3	2-4 drinks per week
				4	5-6 drinks per week
				5	1 drink per day
				6	2-3 drinks per day
				7	4-6 drinks per day
				8	>6 drinks per day
609	licores	Average frequency of consumption of Liqueurs, anise or anisette... (1 glass, 50 cc) in the past year		0	Never/ Almost never		Categoric	Survey (online/paper format)	2021 -	23/09/2022	10597															●
				1	1 - 3 drinks per month
				2	1 drink per week
				3	2-4 drinks per week
				4	5-6 drinks per week
				5	1 drink per day
				6	2-3 drinks per day
				7	4-6 drinks per day
				8	>6 drinks per day
610	destilados	Average frequency of consumption of distilled spirits: whiskey, vodka, gin, cognac (1 glass, 50 cc) in the past year		0	Never/ Almost never		Categoric	Survey (online/paper format)	2021 -	23/09/2022	11117															●
				1	1 - 3 drinks per month
				2	1 drink per week
				3	2-4 drinks per week
				4	5-6 drinks per week
				5	1 drink per day
				6	2-3 drinks per day
				7	4-6 drinks per day
				8	>6 drinks per day
611	e1	Are you an adopted child?		1	Yes		Categoric	Survey (online/paper format)	2021 -	23/09/2022	13377																●
				0	No
				2	DK/DA
612	e2	Do you have any twin siblings or were you born in a multiple birth?		1	Yes		Categoric	Survey (online/paper format)	2021 -	23/09/2022	13340																●
				0	No
				2	DK/DA
613	e3	Is your biological father living?		1	Yes		Categoric	Survey (online/paper format)	2021 -	23/09/2022	13378																●
				0	No
				2	DK/DA
614	edad_actual_exitus_padre	Father's current age or age at death				years	numeric	Survey (online/paper format)	2021 -	23/09/2022	12876																●
615	edad_actual_exitus_padre_nsnc	Father's current age or age at death		0			Categoric	Survey (online/paper format)	2021 -	23/09/2022	456																●
				1	DK/DA
616	e5	Has your biological father been diagnosed with any of the following diseases?		1	Yes		Categoric	Survey (online/paper format)	2021 -	23/09/2022	11580																●
				0	No
				2	DK/DA
617	enf_padre_biologico___1	Has your biological father been diagnosed with colorectal cancer?		0	No		Categoric	Survey (online/paper format)	2021 -	23/09/2022	13426																●
				1	Yes
618	enf_padre_biologico___2	Has your biological father been diagnosed with Prostate cancer?		0	No		Categoric	Survey (online/paper format)	2021 -	23/09/2022	13426																●
				1	Yes
619	enf_padre_biologico___3	Has your biological father been diagnosed with Lung cancer?		0	No		Categoric	Survey (online/paper format)	2021 -	23/09/2022	13426																●
				1	Yes
620	enf_padre_biologico___4	Has your biological father been diagnosed with breast cancer?		0	No		Categoric	Survey (online/paper format)	2021 -	23/09/2022	13426																●
				1	Yes
621	enf_padre_biologico___5	Has your biological father been diagnosed with other type of cancer?		0	No		Categoric	Survey (online/paper format)	2021 -	23/09/2022	13426																●
				1	Yes
622	enf_padre_biologico___6	Has your biological father been diagnosed with diabetes?		0	No		Categoric	Survey (online/paper format)	2021 -	23/09/2022	13426																●
				1	Yes
623	enf_padre_biologico___7	Has your biological father been diagnosed with high blood pressure?		0	No		Categoric	Survey (online/paper format)	2021 -	23/09/2022	13426																●
				1	Yes
624	enf_padre_biologico___8	Has your biological father been diagnosed with Hypercholesterolemia or triglycerides?		0	No		Categoric	Survey (online/paper format)	2021 -	23/09/2022	13426																●
				1	Yes
625	enf_padre_biologico___9	Has your biological father been diagnosed with Stroke?		0	No		Categoric	Survey (online/paper format)	2021 -	23/09/2022	13426																●
				1	Yes
626	enf_padre_biologico___10	Has your biological father been diagnosed with heart attack?		0	No		Categoric	Survey (online/paper format)	2021 -	23/09/2022	13426																●
				1	Yes
627	enf_padre_biologico___11	Has your biological father been diagnosed with Angina pectoris?		0	No		Categoric	Survey (online/paper format)	2021 -	23/09/2022	13426																●
				1	Yes
628	enf_padre_biologico___12	Has your biological father been diagnosed with Helicobacter pylori infection?		0	No		Categoric	Survey (online/paper format)	2021 -	23/09/2022	13426																●
				1	Yes
629	enf_padre_biologico___13	Has your biological father been diagnosed with Crohn's disease?		0	No		Categoric	Survey (online/paper format)	2021 -	23/09/2022	13426																●
				1	Yes
630	enf_padre_biologico___14	Has your biological father been diagnosed with Ulcerative colitis?		0	No		Categoric	Survey (online/paper format)	2021 -	23/09/2022	13426																●
				1	Yes
631	enf_padre_biologico___15	Has your biological father been diagnosed with Polyps in colon or rectum?		0	No		Categoric	Survey (online/paper format)	2021 -	23/09/2022	13426																●
				1	Yes
632	enf_padre_biologico___16	Has your biological father been diagnosed with chronic hepatitis?		0	No		Categoric	Survey (online/paper format)	2021 -	23/09/2022	13426																●
				1	Yes
633	enf_padre_biologico___17	Has your biological father been diagnosed with Allergies?		0	No		Categoric	Survey (online/paper format)	2021 -	23/09/2022	13426																●
				1	Yes
634	enf_padre_biologico___18	Has your biological father been diagnosed with rhinitis?		0	No		Categoric	Survey (online/paper format)	2021 -	23/09/2022	13426																●
				1	Yes
635	enf_padre_biologico___19	Has your biological father been diagnosed with Eczema?		0	No		Categoric	Survey (online/paper format)	2021 -	23/09/2022	13426																●
				1	Yes
636	enf_padre_biologico___20	Has your biological father been diagnosed with Psoriasis?		0	No		Categoric	Survey (online/paper format)	2021 -	23/09/2022	13426																●
				1	Yes
637	enf_padre_biologico___21	Has your biological father been diagnosed with Arthritis?		0	No		Categoric	Survey (online/paper format)	2021 -	23/09/2022	13426																●
				1	Yes
638	enf_padre_biologico___22	Has your biological father been diagnosed with lupus?		0	No		Categoric	Survey (online/paper format)	2021 -	23/09/2022	13426																●
				1	Yes
639	enf_padre_biologico___23	Has your biological father been diagnosed with Chronic obstructive pulmonary disease?		0	No		Categoric	Survey (online/paper format)	2021 -	23/09/2022	13426																●
				1	Yes
640	enf_padre_biologico___24	Has your biological father been diagnosed with Asthma?		0	No		Categoric	Survey (online/paper format)	2021 -	23/09/2022	13426																●
				1	Yes
641	enf_padre_biologico___25	Has your biological father been diagnosed with Osteoporosis?		0	No		Categoric	Survey (online/paper format)	2021 -	23/09/2022	13426																●
				1	Yes
642	enf_padre_biologico___26	Has your biological father been diagnosed with Major depression?		0	No		Categoric	Survey (online/paper format)	2021 -	23/09/2022	13426																●
				1	Yes
643	enf_padre_biologico___27	Has your biological father been diagnosed with Migraine?		0	No		Categoric	Survey (online/paper format)	2021 -	23/09/2022	13426																●
				1	Yes
644	enf_padre_biologico___28	Has your biological father been diagnosed with Schizophrenia?		0	No		Categoric	Survey (online/paper format)	2021 -	23/09/2022	13426																●
				1	Yes
645	enf_padre_biologico___29	Has your biological father been diagnosed with Alzheimer's disease, dementia?		0	No		Categoric	Survey (online/paper format)	2021 -	23/09/2022	13426																●
				1	Yes
646	enf_padre_biologico___30	Has your biological father been diagnosed with Parkinson's disease?		0	No		Categoric	Survey (online/paper format)	2021 -	23/09/2022	13426																●
				1	Yes
647	enf_padre_biologico___31	Has your biological father been diagnosed with any hereditary genetic disease?		0	No		Categoric	Survey (online/paper format)	2021 -	23/09/2022	13426																●
				1	Yes
648	edad_diagn_ccr	Age of diagnosis of colorectal cancer of the biological father				years	numeric	Survey (online/paper format)	2021 -	23/09/2022	705																●
649	edad_diagn_cancer_prostata	Age of diagnosis of prostate cancer of the biological father				years	numeric	Survey (online/paper format)	2021 -	23/09/2022	896																●
650	edad_diagn_cancer_pulmon	Age of diagnosis of lung cancer of the biological father				years	numeric	Survey (online/paper format)	2021 -	23/09/2022	753																●
651	edad_diagn_otro_cancer	Age of diagnosis of other type of cancer of the biological father				years	numeric	Survey (online/paper format)	2021 -	23/09/2022	1230																●
652	edad_diagn_cancer_mama	Age of diagnosis of breast cancer of the biological father				years	numeric	Survey (online/paper format)	2021 -	23/09/2022	348																●
653	edad_diagn_dm	Age of diagnosis of diabetes of the biological father				years	numeric	Survey (online/paper format)	2021 -	23/09/2022	838																●
654	edad_diagn_hta	Age of diagnosis of high blood preassure of the biological father				years	numeric	Survey (online/paper format)	2021 -	23/09/2022	1994																●
655	edad_diagn_hcl	Age of diagnosis of hypercholesterolemia or triglycerides by biological father				years	numeric	Survey (online/paper format)	2021 -	23/09/2022	1148																●
656	edad_diagn_ictus	Age of diagnosis of stroke by biological father				years	numeric	Survey (online/paper format)	2021 -	23/09/2022	1035																●
657	edad_diagn_iam	Age of diagnosis of heart attack by biological father				years	numeric	Survey (online/paper format)	2021 -	23/09/2022	1227																●
658	edad_diagn_angina	Age of diagnosis of Angina pectoris by biological father				years	numeric	Survey (online/paper format)	2021 -	23/09/2022	875																●
659	edad_diagn_hpylori	Age of diagnosis of Helicobacter pylori infection by biological father				years	numeric	Survey (online/paper format)	2021 -	23/09/2022	404																●
660	edad_diagn_crohn	Age of diagnosis of Chron's disease by biological father				years	numeric	Survey (online/paper format)	2021 -	23/09/2022	362																●
661	edad_diagn_cu	Age of diagnosis of Ulcerative colitis by biological father				years	numeric	Survey (online/paper format)	2021 -	23/09/2022	373																●
662	edad_diagn_polipos	Age of diagnosis of Polyps in colon or rectum by biological father				years	numeric	Survey (online/paper format)	2021 -	23/09/2022	403																●
663	edad_diagn_hepatitis	Age of diagnosis of chronic hepatitis by biological father				years	numeric	Survey (online/paper format)	2021 -	23/09/2022	161																●
664	edad_diagn_alergia	Age of diagnosis of Allergies by biological father				years	numeric	Survey (online/paper format)	2021 -	23/09/2022	253																●
665	edad_diagn_rinitis	Age of diagnosis of rhinitis by biological father				years	numeric	Survey (online/paper format)	2021 -	23/09/2022	192																●
666	edad_diagn_eczema	Age of diagnosis of Eczema by biological father				years	numeric	Survey (online/paper format)	2021 -	23/09/2022	210																●
667	edad_diagn_psoriasis	Age of diagnosis of Psoriasis by biological father				years	numeric	Survey (online/paper format)	2021 -	23/09/2022	244																●
668	edad_diagn_artritis	Age of diagnosis of Arthritis by biological father				years	numeric	Survey (online/paper format)	2021 -	23/09/2022	279																●
669	edad_diagn_lupus	Age of diagnosis of Lupus by biological father				years	numeric	Survey (online/paper format)	2021 -	23/09/2022	138																●
670	edad_diagn_epoc	Age of diagnosis of Chronic obstructive pulmonary disease by biological father				years	numeric	Survey (online/paper format)	2021 -	23/09/2022	373																●
671	edad_diagn_asma	Age of diagnosis of Asthma by biological father				years	numeric	Survey (online/paper format)	2021 -	23/09/2022	308																●
672	edad_diagn_osteoporosis	Age of diagnosis of Osteoporosis by biological father				years	numeric	Survey (online/paper format)	2021 -	23/09/2022	120																●
673	edad_diagn_depresion	Age of diagnosis of Major depression by biological father				years	numeric	Survey (online/paper format)	2021 -	23/09/2022	190																●
674	edad_diagn_migrana	Age of diagnosis of Migraine by biological father				years	numeric	Survey (online/paper format)	2021 -	23/09/2022	184																●
675	edad_diagn_esquizofrenia	Age of diagnosis of Schizophrenia by biological father				years	numeric	Survey (online/paper format)	2021 -	23/09/2022	71																●
676	edad_diagn_alzheimer	Age of diagnosis of Alzheimer's disease, dementia by biological father				years	numeric	Survey (online/paper format)	2021 -	23/09/2022	583																●
677	edad_diagn_parkinson	Age of diagnosis of Parkinson's disease by biological father				years	numeric	Survey (online/paper format)	2021 -	23/09/2022	244																●
678	edad_diagn_enf_genetica	Age of diagnosis of any hereditary genetic disease by biological father				years	numeric	Survey (online/paper format)	2021 -	23/09/2022	245																●
679	e6	Is your biological mother living?		1	Yes		Categoric	Survey (online/paper format)	2021 -	23/09/2022	13307																●
				0	No
				2	DK/DA
680	edad_actual_exitus_madre	Mother's current age or age at death				years	numeric	Survey (online/paper format)	2021 -	23/09/2022	12907																●
681	edad_actual_exitus_madre_nsnc	Mother's current age or age at death		0			Categoric	Survey (online/paper format)	2021 -	23/09/2022	279																●
				1	DK/DA
682	e8	Has your biological mother been diagnosed with any of the following diseases?		1	Yes		Categoric	Survey (online/paper format)	2021 -	23/09/2022	10974																●
				0	No
				2	DK/DA
683	enf_madre_biologica___1	Has your biological mother been diagnosed with breast cancer?		0	No		Categoric	Survey (online/paper format)	2021 -	23/09/2022	13426																●
				1	Yes
684	enf_madre_biologica___2	Has your biological mother been diagnosed with colorectal cancer?		0	No		Categoric	Survey (online/paper format)	2021 -	23/09/2022	13426																●
				1	Yes
685	enf_madre_biologica___3	Has your biological mother been diagnosed with Lung cancer?		0	No		Categoric	Survey (online/paper format)	2021 -	23/09/2022	13426																●
				1	Yes
686	enf_madre_biologica___4	Has your biological mother been diagnosed with other type of cancer?		0	No		Categoric	Survey (online/paper format)	2021 -	23/09/2022	13426																●
				1	Yes
687	enf_madre_biologica___5	Has your biological mother been diagnosed with diabetes?		0	No		Categoric	Survey (online/paper format)	2021 -	23/09/2022	13426																●
				1	Yes
688	enf_madre_biologica___6	Has your biological mother been diagnosed with high blood pressure?		0	No		Categoric	Survey (online/paper format)	2021 -	23/09/2022	13426																●
				1	Yes
689	enf_madre_biologica___7	Has your biological mother been diagnosed with Hypercholesterolemia or triglycerides?		0	No		Categoric	Survey (online/paper format)	2021 -	23/09/2022	13426																●
				1	Yes
690	enf_madre_biologica___8	Has your biological mother been diagnosed with Stroke?		0	No		Categoric	Survey (online/paper format)	2021 -	23/09/2022	13426																●
				1	Yes
691	enf_madre_biologica___9	Has your biological mother been diagnosed with heart attack?		0	No		Categoric	Survey (online/paper format)	2021 -	23/09/2022	13426																●
				1	Yes
692	enf_madre_biologica___10	Has your biological mother been diagnosed with Angina pectoris?		0	No		Categoric	Survey (online/paper format)	2021 -	23/09/2022	13426																●
				1	Yes
693	enf_madre_biologica___11	Has your biological mother been diagnosed with Helicobacter pylori infection?		0	No		Categoric	Survey (online/paper format)	2021 -	23/09/2022	13426																●
				1	Yes
694	enf_madre_biologica___12	Has your biological mother been diagnosed with Crohn's disease?		0	No		Categoric	Survey (online/paper format)	2021 -	23/09/2022	13426																●
				1	Yes
695	enf_madre_biologica___13	Has your biological mother been diagnosed with Ulcerative colitis?		0	No		Categoric	Survey (online/paper format)	2021 -	23/09/2022	13426																●
				1	Yes
696	enf_madre_biologica___14	Has your biological mother been diagnosed with Polyps in colon or rectum?		0	No		Categoric	Survey (online/paper format)	2021 -	23/09/2022	13426																●
				1	Yes
697	enf_madre_biologica___15	Has your biological mother been diagnosed with chronic hepatitis?		0	No		Categoric	Survey (online/paper format)	2021 -	23/09/2022	13426																●
				1	Yes
698	enf_madre_biologica___16	Has your biological mother been diagnosed with Allergies?		0	No		Categoric	Survey (online/paper format)	2021 -	23/09/2022	13426																●
				1	Yes
699	enf_madre_biologica___17	Has your biological mother been diagnosed with rhinitis?		0	No		Categoric	Survey (online/paper format)	2021 -	23/09/2022	13426																●
				1	Yes
700	enf_madre_biologica___18	Has your biological mother been diagnosed with Eczema?		0	No		Categoric	Survey (online/paper format)	2021 -	23/09/2022	13426																●
				1	Yes
701	enf_madre_biologica___19	Has your biological mother been diagnosed with Psoriasis?		0	No		Categoric	Survey (online/paper format)	2021 -	23/09/2022	13426																●
				1	Yes
702	enf_madre_biologica___20	Has your biological mother been diagnosed with Arthritis?		0	No		Categoric	Survey (online/paper format)	2021 -	23/09/2022	13426																●
				1	Yes
703	enf_madre_biologica___21	Has your biological mother been diagnosed with lupus?		0	No		Categoric	Survey (online/paper format)	2021 -	23/09/2022	13426																●
				1	Yes
704	enf_madre_biologica___22	Has your biological mother been diagnosed with Chronic obstructive pulmonary disease?		0	No		Categoric	Survey (online/paper format)	2021 -	23/09/2022	13426																●
				1	Yes
705	enf_madre_biologica___23	Has your biological mother been diagnosed with Asthma?		0	No		Categoric	Survey (online/paper format)	2021 -	23/09/2022	13426																●
				1	Yes
706	enf_madre_biologica___24	Has your biological mother been diagnosed with Osteoporosis?		0	No		Categoric	Survey (online/paper format)	2021 -	23/09/2022	13426																●
				1	Yes
707	enf_madre_biologica___25	Has your biological mother been diagnosed with Major depression?		0	No		Categoric	Survey (online/paper format)	2021 -	23/09/2022	13426																●
				1	Yes
708	enf_madre_biologica___26	Has your biological mother been diagnosed with Migraine?		0	No		Categoric	Survey (online/paper format)	2021 -	23/09/2022	13426																●
				1	Yes
709	enf_madre_biologica___27	Has your biological mother been diagnosed with Schizophrenia?		0	No		Categoric	Survey (online/paper format)	2021 -	23/09/2022	13426																●
				1	Yes
710	enf_madre_biologica___28	Has your biological mother been diagnosed with Alzheimer's disease, dementia?		0	No		Categoric	Survey (online/paper format)	2021 -	23/09/2022	13426																●
				1	Yes
711	enf_madre_biologica___29	Has your biological mother been diagnosed with Parkinson's disease?		0	No		Categoric	Survey (online/paper format)	2021 -	23/09/2022	13426																●
				1	Yes
712	enf_madre_biologica___30	Has your biological mother been diagnosed with any hereditary genetic disease?		0	No		Categoric	Survey (online/paper format)	2021 -	23/09/2022	13426																●
				1	Yes
713	edad_diagn_ccr_m	Age of diagnosis of colorectal cancer of the biological mother				years	numeric	Survey (online/paper format)	2021 -	23/09/2022	346																●
714	edad_diagn_cancer_pulmon_m	Age of diagnosis of lung cancer of the biological mother				years	numeric	Survey (online/paper format)	2021 -	23/09/2022	145																●
715	edad_diagn_otro_cancer_m	Age of diagnosis of other type of cancer of the biological mother				years	numeric	Survey (online/paper format)	2021 -	23/09/2022	929																●
716	edad_diagn_cancer_mama_m	Age of diagnosis of breast cancer of the biological mother				years	numeric	Survey (online/paper format)	2021 -	23/09/2022	758																●
717	edad_diagn_dm_m	Age of diagnosis of diabetes of the biological mother				years	numeric	Survey (online/paper format)	2021 -	23/09/2022	999																●
718	edad_diagn_hta_m	Age of diagnosis of high blood preassure of the biological mother				years	numeric	Survey (online/paper format)	2021 -	23/09/2022	1851																●
719	edad_diagn_hcl_m	Age of diagnosis of hypercholesterolemia or triglycerides by biological mother				years	numeric	Survey (online/paper format)	2021 -	23/09/2022	1123																●
720	edad_diagn_ictus_m	Age of diagnosis of stroke by biological mother				years	numeric	Survey (online/paper format)	2021 -	23/09/2022	1263																●
721	edad_diagn_iam_m	Age of diagnosis of heart attack by biological mother				years	numeric	Survey (online/paper format)	2021 -	23/09/2022	529																●
722	edad_diagn_angina_m	Age of diagnosis of Angina pectoris by biological mother				years	numeric	Survey (online/paper format)	2021 -	23/09/2022	373																●
723	edad_diagn_hpylori_m	Age of diagnosis of Helicobacter pylori infection by biological mother				years	numeric	Survey (online/paper format)	2021 -	23/09/2022	359																●
724	edad_diagn_crohn_m	Age of diagnosis of Chron's disease by biological mother				years	numeric	Survey (online/paper format)	2021 -	23/09/2022	257																●
725	edad_diagn_cu_m	Age of diagnosis of Ulcerative colitis by biological mother				years	numeric	Survey (online/paper format)	2021 -	23/09/2022	133																●
726	edad_diagn_polipos_m	Age of diagnosis of Polyps in colon or rectum by biological mother				years	numeric	Survey (online/paper format)	2021 -	23/09/2022	312																●
727	edad_diagn_hepatitis_m	Age of diagnosis of chronic hepatitis by biological mother				years	numeric	Survey (online/paper format)	2021 -	23/09/2022	103																●
728	edad_diagn_alergia_m	Age of diagnosis of Allergies by biological mother				years	numeric	Survey (online/paper format)	2021 -	23/09/2022	303																●
729	edad_diagn_rinitis_m	Age of diagnosis of rhinitis by biological mother				years	numeric	Survey (online/paper format)	2021 -	23/09/2022	179																●
730	edad_diagn_eczema_m	Age of diagnosis of Eczema by biological mother				years	numeric	Survey (online/paper format)	2021 -	23/09/2022	129																●
731	edad_diagn_psoriasis_m	Age of diagnosis of Psoriasis by biological mother				years	numeric	Survey (online/paper format)	2021 -	23/09/2022	174																●
732	edad_diagn_artritis_m	Age of diagnosis of Arthritis by biological mother				years	numeric	Survey (online/paper format)	2021 -	23/09/2022	835																●
733	edad_diagn_lupus_m	Age of diagnosis of Lupus by biological mother				years	numeric	Survey (online/paper format)	2021 -	23/09/2022	279																●
734	edad_diagn_epoc_m	Age of diagnosis of Chronic obstructive pulmonary disease by biological mother				years	numeric	Survey (online/paper format)	2021 -	23/09/2022	128																●
735	edad_diagn_asma_m	Age of diagnosis of Asthma by biological mother				years	numeric	Survey (online/paper format)	2021 -	23/09/2022	281																●
736	edad_diagn_osteoporosis_m	Age of diagnosis of Osteoporosis by biological mother				years	numeric	Survey (online/paper format)	2021 -	23/09/2022	960																●
737	edad_diagn_depresion_m	Age of diagnosis of Major depression by biological mother				years	numeric	Survey (online/paper format)	2021 -	23/09/2022	740																●
738	edad_diagn_migrana_m	Age of diagnosis of Migraine by biological mother				years	numeric	Survey (online/paper format)	2021 -	23/09/2022	446																●
739	edad_diagn_esquizofrenia_m	Age of diagnosis of Schizophrenia by biological mother				years	numeric	Survey (online/paper format)	2021 -	23/09/2022	98																●
740	edad_diagn_alzheimer_m	Age of diagnosis of Alzheimer's disease, dementia by biological mother				years	numeric	Survey (online/paper format)	2021 -	23/09/2022	849																●
741	edad_diagn_parkinson_m	Age of diagnosis of Parkinson's disease by biological mother				years	numeric	Survey (online/paper format)	2021 -	23/09/2022	208																●
742	edad_diagn_enf_genetica_m	Age of diagnosis of any hereditary genetic disease by biological mother				years	numeric	Survey (online/paper format)	2021 -	23/09/2022	387																●
743	e9	How many biological siblings do you have? Include those who are deceased and those who share only one parent.		0	No siblings		Categoric	Survey (online/paper format)	2021 -	23/09/2022	13335																●
				1	1
				2	2
				3	3
				4	4
				5	5
				6	6
				7	7
				8	8
				9	9
				10	≥10
				11	DK/DA
744	e10_o1	What is the sex of your older sibling?		1	Man		Categoric	Survey (online/paper format)	2021 -	23/09/2022	12599																●
				2	Woman
				3	DK/DA
745	e10_o2	What is the sex of your second older sibling?		1	Man		Categoric	Survey (online/paper format)	2021 -	23/09/2022	8682																●
				2	Woman
				3	DK/DA
746	e10_o3	What is the sex of your third older sibling?		1	Man		Categoric	Survey (online/paper format)	2021 -	23/09/2022	5162																●
				2	Woman
				3	DK/DA
747	e10_o4	What is the sex of your fourth older sibling?		1	Man		Categoric	Survey (online/paper format)	2021 -	23/09/2022	2847																●
				2	Woman
				3	DK/DA
748	e10_o5	What is the sex of your fifth older sibling?		1	Man		Categoric	Survey (online/paper format)	2021 -	23/09/2022	1636																●
				2	Woman
				3	DK/DA
749	e10_o6	What is the sex of your sixth older sibling?		1	Man		Categoric	Survey (online/paper format)	2021 -	23/09/2022	988																●
				2	Woman
				3	DK/DA
750	e10_o7	What is the sex of your seventh older sibling?		1	Man		Categoric	Survey (online/paper format)	2021 -	23/09/2022	592																●
				2	Woman
				3	DK/DA
751	e10_o8	What is the sex of your eighth older sibling?		1	Man		Categoric	Survey (online/paper format)	2021 -	23/09/2022	351																●
				2	Woman
				3	DK/DA
752	e10_o9	What is the sex of your ninth older sibling?		1	Man		Categoric	Survey (online/paper format)	2021 -	23/09/2022	240																●
				2	Woman
				3	DK/DA
753	e10_o10	What is the sex of your tenth older sibling?		1	Man		Categoric	Survey (online/paper format)	2021 -	23/09/2022	156																●
				2	Woman
				3	DK/DA
754	e11_o1	Sibling with cancer		1	1st		Categoric	Survey (online/paper format)	2021 -	23/09/2022	13426																●
				2	2nd
				3	3rd
				4	4th
				5	5th
				6	6th
				7	7th
				8	8th
				9	9th
				10	10th
755	e11_o2	Sibling with diabetes		1	1st		Categoric	Survey (online/paper format)	2021 -	23/09/2022	13426																●
				2	2nd
				3	3rd
				4	4th
				5	5th
				6	6th
				7	7th
				8	8th
				9	9th
				10	10th
756	e11_o3	Sibling with high blood pressure		1	1st		Categoric	Survey (online/paper format)	2021 -	23/09/2022	13426																●
				2	2nd
				3	3rd
				4	4th
				5	5th
				6	6th
				7	7th
				8	8th
				9	9th
				10	10th
757	e11_o4	Sibling with hypercholesterolemia or triglycerides		1	1st		Categoric	Survey (online/paper format)	2021 -	23/09/2022	13426																●
				2	2nd
				3	3rd
				4	4th
				5	5th
				6	6th
				7	7th
				8	8th
				9	9th
				10	10th
758	e11_o5	Sibling with stroke		1	1st		Categoric	Survey (online/paper format)	2021 -	23/09/2022	13426																●
				2	2nd
				3	3rd
				4	4th
				5	5th
				6	6th
				7	7th
				8	8th
				9	9th
				10	10th
759	e11_o6	Sibling with heart attack		1	1st		Categoric	Survey (online/paper format)	2021 -	23/09/2022	13426																●
				2	2nd
				3	3rd
				4	4th
				5	5th
				6	6th
				7	7th
				8	8th
				9	9th
				10	10th
760	e11_o7	Sibling with angina pectoris		1	1st		Categoric	Survey (online/paper format)	2021 -	23/09/2022	13426																●
				2	2nd
				3	3rd
				4	4th
				5	5th
				6	6th
				7	7th
				8	8th
				9	9th
				10	10th
761	e11_o8	Sibling with helicobacter pylori infection		1	1st		Categoric	Survey (online/paper format)	2021 -	23/09/2022	13426																●
				2	2nd
				3	3rd
				4	4th
				5	5th
				6	6th
				7	7th
				8	8th
				9	9th
				10	10th
762	e11_o9	Sibling with Crohn's disease		1	1st		Categoric	Survey (online/paper format)	2021 -	23/09/2022	13426																●
				2	2nd
				3	3rd
				4	4th
				5	5th
				6	6th
				7	7th
				8	8th
				9	9th
				10	10th
763	e11_o10	Sibling with ulcerative colitis		1	1st		Categoric	Survey (online/paper format)	2021 -	23/09/2022	13426																●
				2	2nd
				3	3rd
				4	4th
				5	5th
				6	6th
				7	7th
				8	8th
				9	9th
				10	10th
764	e11_o11	Sibling with colon or rectal polyps		1	1st		Categoric	Survey (online/paper format)	2021 -	23/09/2022	13426																●
				2	2nd
				3	3rd
				4	4th
				5	5th
				6	6th
				7	7th
				8	8th
				9	9th
				10	10th
765	e11_o12	Sibling with chronic hepatitis		1	1st		Categoric	Survey (online/paper format)	2021 -	23/09/2022	13426																●
				2	2nd
				3	3rd
				4	4th
				5	5th
				6	6th
				7	7th
				8	8th
				9	9th
				10	10th
766	e11_o13	Sibling with allergy		1	1st		Categoric	Survey (online/paper format)	2021 -	23/09/2022	13426																●
				2	2nd
				3	3rd
				4	4th
				5	5th
				6	6th
				7	7th
				8	8th
				9	9th
				10	10th
767	e11_o14	Sibling with rhinitis		1	1st		Categoric	Survey (online/paper format)	2021 -	23/09/2022	13426																●
				2	2nd
				3	3rd
				4	4th
				5	5th
				6	6th
				7	7th
				8	8th
				9	9th
				10	10th
768	e11_o15	Sibling with eczema		1	1st		Categoric	Survey (online/paper format)	2021 -	23/09/2022	13426																●
				2	2nd
				3	3rd
				4	4th
				5	5th
				6	6th
				7	7th
				8	8th
				9	9th
				10	10th
769	e11_o16	Sibling with psoriasis		1	1st		Categoric	Survey (online/paper format)	2021 -	23/09/2022	13426																●
				2	2nd
				3	3rd
				4	4th
				5	5th
				6	6th
				7	7th
				8	8th
				9	9th
				10	10th
770	e11_o17	Sibling with arthritis		1	1st		Categoric	Survey (online/paper format)	2021 -	23/09/2022	13426																●
				2	2nd
				3	3rd
				4	4th
				5	5th
				6	6th
				7	7th
				8	8th
				9	9th
				10	10th
771	e11_o18	Sibling with lupus		1	1st		Categoric	Survey (online/paper format)	2021 -	23/09/2022	13426																●
				2	2nd
				3	3rd
				4	4th
				5	5th
				6	6th
				7	7th
				8	8th
				9	9th
				10	10th
772	e11_o19	Sibling with chronic obstructive pulmonary disease		1	1st		Categoric	Survey (online/paper format)	2021 -	23/09/2022	13426																●
				2	2nd
				3	3rd
				4	4th
				5	5th
				6	6th
				7	7th
				8	8th
				9	9th
				10	10th
773	e11_o20	Sibling with asthma		1	1st		Categoric	Survey (online/paper format)	2021 -	23/09/2022	13426																●
				2	2nd
				3	3rd
				4	4th
				5	5th
				6	6th
				7	7th
				8	8th
				9	9th
				10	10th
774	e11_o21	Sibling with osteoporosis		1	1st		Categoric	Survey (online/paper format)	2021 -	23/09/2022	13426																●
				2	2nd
				3	3rd
				4	4th
				5	5th
				6	6th
				7	7th
				8	8th
				9	9th
				10	10th
775	e11_o22	Sibling with major depression		1	1st		Categoric	Survey (online/paper format)	2021 -	23/09/2022	13426																●
				2	2nd
				3	3rd
				4	4th
				5	5th
				6	6th
				7	7th
				8	8th
				9	9th
				10	10th
776	e11_o23	Sibling with migraine		1	1st		Categoric	Survey (online/paper format)	2021 -	23/09/2022	13426																●
				2	2nd
				3	3rd
				4	4th
				5	5th
				6	6th
				7	7th
				8	8th
				9	9th
				10	10th
777	e11_o24	Sibling with schizophrenia		1	1st		Categoric	Survey (online/paper format)	2021 -	23/09/2022	13426																●
				2	2nd
				3	3rd
				4	4th
				5	5th
				6	6th
				7	7th
				8	8th
				9	9th
				10	10th
778	e11_o25	Sibling with Alzheimer's disease, dementia		1	1st		Categoric	Survey (online/paper format)	2021 -	23/09/2022	13426																●
				2	2nd
				3	3rd
				4	4th
				5	5th
				6	6th
				7	7th
				8	8th
				9	9th
				10	10th
779	e11_o26	Sibling with Parkinson's disease		1	1st		Categoric	Survey (online/paper format)	2021 -	23/09/2022	13426																●
				2	2nd
				3	3rd
				4	4th
				5	5th
				6	6th
				7	7th
				8	8th
				9	9th
				10	10th
780	e11_o27	Sibling with any hereditary genetic disease		1	1st		Categoric	Survey (online/paper format)	2021 -	23/09/2022	13426																●
				2	2nd
				3	3rd
				4	4th
				5	5th
				6	6th
				7	7th
				8	8th
				9	9th
				10	10th
781	e12	How many biliological children do you have? Include those who have died.		0	None		Categoric	Survey (online/paper format)	2021 -	23/09/2022	13350																●
				1	1
				2	2
				3	3
				4	4
				5	5
				6	6
				7	7
				8	8
				9	9
				10	≥10
				11	DK/DA
782	e13	Have any of your children been diagnosed with any of the following diseases?		1	Yes		Categoric	Survey (online/paper format)	2021 -	23/09/2022	9095																●
				0	No
				2	DK/DA
783	e13_o1	Children with cancer		1	1st		Categoric	Survey (online/paper format)	2021 -	23/09/2022	13426																●
				2	2nd
				3	3rd
				4	4th
				5	5th
				6	6th
				7	7th
				8	8th
				9	9th
				10	10th
784	e13_o2	Children with diabetes		1	1st		Categoric	Survey (online/paper format)	2021 -	23/09/2022	13426																●
				2	2nd
				3	3rd
				4	4th
				5	5th
				6	6th
				7	7th
				8	8th
				9	9th
				10	10th
785	e13_o3	Children with high blood pressure		1	1st		Categoric	Survey (online/paper format)	2021 -	23/09/2022	13426																●
				2	2nd
				3	3rd
				4	4th
				5	5th
				6	6th
				7	7th
				8	8th
				9	9th
				10	10th
786	e13_o4	Children with hypercholesterolemia or triglycerides		1	1st		Categoric	Survey (online/paper format)	2021 -	23/09/2022	13426																●
				2	2nd
				3	3rd
				4	4th
				5	5th
				6	6th
				7	7th
				8	8th
				9	9th
				10	10th
787	e13_o5	Children with stroke		1	1st		Categoric	Survey (online/paper format)	2021 -	23/09/2022	13426																●
				2	2nd
				3	3rd
				4	4th
				5	5th
				6	6th
				7	7th
				8	8th
				9	9th
				10	10th
788	e13_o6	Children with heart attack		1	1st		Categoric	Survey (online/paper format)	2021 -	23/09/2022	13426																●
				2	2nd
				3	3rd
				4	4th
				5	5th
				6	6th
				7	7th
				8	8th
				9	9th
				10	10th
789	e13_o7	Children with angina pectoris		1	1st		Categoric	Survey (online/paper format)	2021 -	23/09/2022	13426																●
				2	2nd
				3	3rd
				4	4th
				5	5th
				6	6th
				7	7th
				8	8th
				9	9th
				10	10th
790	e13_o8	Children with helicobacter pylori infection		1	1st		Categoric	Survey (online/paper format)	2021 -	23/09/2022	13426																●
				2	2nd
				3	3rd
				4	4th
				5	5th
				6	6th
				7	7th
				8	8th
				9	9th
				10	10th
791	e13_o9	Children with Crohn's disease		1	1st		Categoric	Survey (online/paper format)	2021 -	23/09/2022	13426																●
				2	2nd
				3	3rd
				4	4th
				5	5th
				6	6th
				7	7th
				8	8th
				9	9th
				10	10th
792	e13_o10	Children with ulcerative colitis		1	1st		Categoric	Survey (online/paper format)	2021 -	23/09/2022	13426																●
				2	2nd
				3	3rd
				4	4th
				5	5th
				6	6th
				7	7th
				8	8th
				9	9th
				10	10th
793	e13_o11	Children with colon or rectal polyps		1	1st		Categoric	Survey (online/paper format)	2021 -	23/09/2022	13426																●
				2	2nd
				3	3rd
				4	4th
				5	5th
				6	6th
				7	7th
				8	8th
				9	9th
				10	10th
794	e13_o12	Children with chronic hepatitis		1	1st		Categoric	Survey (online/paper format)	2021 -	23/09/2022	13426																●
				2	2nd
				3	3rd
				4	4th
				5	5th
				6	6th
				7	7th
				8	8th
				9	9th
				10	10th
795	e13_o13	Children with allergy		1	1st		Categoric	Survey (online/paper format)	2021 -	23/09/2022	13426																●
				2	2nd
				3	3rd
				4	4th
				5	5th
				6	6th
				7	7th
				8	8th
				9	9th
				10	10th
796	e13_o14	Children with rhinitis		1	1st		Categoric	Survey (online/paper format)	2021 -	23/09/2022	13426																●
[truncated: 383 more rows]
